# Supplementary material for: N′-(4-Fluoro­benzyl­idene)-2-(4-fluoro­phen­yl)acetohydrazide
Source: Acta Crystallogr Sect E Struct Rep Online. 2011 Oct 5;67(Pt 11):o2835. doi: 10.1107/S1600536811039845 (PMC3247574; doi:10.1107/S1600536811039845)
Supplement: Supplementary file 2 [file e-67-o2835-Isup2.hkl]

#
# h,k,l, Fc-squared, Fo-squared, sigma(Fo-squared) and status flag
#
data_I
_shelx_title ' asd305m in P2(1)/c  (RT)'
_shelx_refln_list_code          4
_shelx_F_calc_maximum      126.21
_exptl_crystal_F_000       568.00
_reflns_d_resolution_high  0.6816
 
loop_
 _symmetry_equiv_pos_as_xyz
 'x, y, z'
 '-x, y+1/2, -z+1/2'
 '-x, -y, -z'
 'x, -y-1/2, z-1/2'
 
_cell_length_a    13.8754
_cell_length_b    12.5349
_cell_length_c     7.7093
_cell_angle_alpha  90.000
_cell_angle_beta   93.566
_cell_angle_gamma  90.000
 
_shelx_F_squared_multiplier     1.000
 
loop_
 _refln_index_h
 _refln_index_k
 _refln_index_l
 _refln_F_squared_calc
 _refln_F_squared_meas
 _refln_F_squared_sigma
 _refln_observed_status
   3   0   0      770.53      762.69      8.86 o
   4   0   0      500.84      449.72      5.46 o
   5   0   0        4.65        6.59      0.55 o
   6   0   0      896.50      912.99     10.85 o
   7   0   0      285.83      296.92      4.54 o
   8   0   0      166.58      216.43      3.23 o
   9   0   0      731.35      758.76     10.63 o
  10   0   0      376.15      361.30      5.77 o
  11   0   0      236.93      232.29      4.23 o
  12   0   0       74.28       77.14      2.53 o
  13   0   0       51.03       51.31      2.37 o
  14   0   0       15.96       14.19      2.38 o
  15   0   0       34.83       31.91      3.58 o
  16   0   0       54.84       51.67      4.30 o
  17   0   0       19.16       21.05      3.24 o
  18   0   0        3.49        8.30      2.55 o
  19   0   0        0.04       -0.72      1.88 o
  20   0   0        1.46        0.08      2.18 o
   1   1   0      791.80      740.69     19.36 o
   2   1   0       93.71       98.41      1.72 o
   3   1   0      667.19      653.83      6.44 o
   4   1   0      288.96      278.20      3.01 o
   5   1   0      351.03      356.53      3.59 o
   6   1   0       14.51        8.75      0.44 o
   7   1   0      179.75      188.09      2.24 o
   8   1   0     1676.63     1759.08     16.24 o
   9   1   0       14.32       17.39      0.74 o
  10   1   0      171.55      169.63      2.29 o
  11   1   0        8.80        9.57      0.65 o
  12   1   0        7.64        7.17      0.70 o
  13   1   0       52.13       45.76      2.28 o
  14   1   0       80.12       74.65      5.72 o
  15   1   0       96.10       97.21     13.18 o
  16   1   0        3.86        4.60      1.40 o
  17   1   0        4.33        6.92      3.11 o
  18   1   0        2.54        0.77      1.35 o
  19   1   0        1.21        1.48      1.39 o
  20   1   0        0.08       -1.63      1.63 o
   0   2   0      111.28      128.14      2.16 o
   1   2   0      766.29      730.46      9.41 o
   2   2   0     1772.82     1697.80     16.21 o
   3   2   0      642.58      590.72      5.91 o
   4   2   0        0.22        0.48      0.18 o
   5   2   0      134.95      116.28      1.58 o
   6   2   0       60.03       62.17      1.19 o
   7   2   0      776.44      797.41      7.68 o
   8   2   0      241.42      252.33      3.15 o
   9   2   0       17.42       15.43      0.68 o
  10   2   0      188.94      199.17      2.59 o
  11   2   0       81.69       84.63      1.47 o
  12   2   0      180.36      184.80      2.99 o
  13   2   0       99.88       94.98      3.05 o
  14   2   0       27.82       32.21      1.89 o
  15   2   0        0.85        0.91      1.60 o
  16   2   0        9.13        8.69      2.51 o
  17   2   0        1.08       -0.56      1.04 o
  18   2   0        0.18       -1.66      1.80 o
  19   2   0        0.35       -0.99      1.39 o
  20   2   0        0.16        1.39      1.63 o
   1   3   0     3650.77     3530.29     33.43 o
   2   3   0     1032.39     1089.38     11.44 o
   3   3   0     4642.26     4571.92     43.29 o
   4   3   0     1542.70     1590.53     16.63 o
   5   3   0      255.55      237.37      2.81 o
   6   3   0      173.59      152.67      2.40 o
   7   3   0      328.75      332.92      3.88 o
   8   3   0      211.26      219.44      2.87 o
   9   3   0       59.91       61.60      1.14 o
  10   3   0        9.26        9.74      0.69 o
  11   3   0        9.70        7.91      0.76 o
  12   3   0        3.03        1.43      0.71 o
  13   3   0       24.10       23.57      2.18 o
  14   3   0        2.91        3.46      0.93 o
  15   3   0        5.45        4.14      1.25 o
  16   3   0        1.57       -0.76      1.11 o
  17   3   0        1.95        1.19      1.24 o
  18   3   0        0.36        1.23      1.34 o
  19   3   0        4.09        5.55      2.69 o
  20   3   0        0.86        4.34      2.78 o
   0   4   0      123.45      134.88      2.23 o
   1   4   0      348.43      324.61      3.52 o
   2   4   0      125.59      124.57      1.78 o
   3   4   0      324.78      311.14      3.74 o
   4   4   0      272.87      272.42      3.15 o
   5   4   0     1492.09     1540.51     15.14 o
   6   4   0      128.13      134.29      1.94 o
   7   4   0       46.68       60.36      1.22 o
   8   4   0        4.71        4.66      0.46 o
   9   4   0       14.41       17.35      0.82 o
  10   4   0        0.04       -0.30      0.38 o
  11   4   0     1368.69     1398.15     14.44 o
  12   4   0       17.35       20.26      1.34 o
  13   4   0       43.72       43.55      2.02 o
  14   4   0       15.94       17.03      1.48 o
  15   4   0       26.02       30.36      1.98 o
  16   4   0        0.26        0.36      1.13 o
  17   4   0        7.18        7.05      1.67 o
  18   4   0        0.79        2.23      1.55 o
  19   4   0        0.76        0.68      1.60 o
   1   5   0      711.52      761.98      7.74 o
   2   5   0      909.91      909.40     10.26 o
   3   5   0     1155.87     1221.82     13.07 o
   4   5   0       85.96       89.22      1.46 o
   5   5   0      357.34      343.34      3.98 o
   6   5   0       32.62       36.76      0.96 o
   7   5   0      111.55      110.23      1.82 o
   8   5   0        1.31        1.26      0.38 o
   9   5   0       72.91       70.99      1.68 o
  10   5   0      245.54      226.90      3.80 o
  11   5   0      253.31      259.50      4.75 o
  12   5   0      234.45      240.03      5.18 o
  13   5   0       35.77       38.05      2.00 o
  14   5   0       21.85       19.27      1.60 o
  15   5   0        1.43        2.66      0.98 o
  16   5   0        0.98        1.11      1.16 o
  17   5   0        0.25       -0.18      1.31 o
  18   5   0        0.61        1.95      1.51 o
  19   5   0        0.72        0.05      1.57 o
   0   6   0      304.13      317.62      4.32 o
   1   6   0      153.31      160.01      2.16 o
   2   6   0     1079.46     1094.13     11.01 o
   3   6   0      446.65      512.26      6.03 o
   4   6   0      185.22      178.70      2.43 o
   5   6   0       32.61       36.25      0.97 o
   6   6   0      132.45      142.90      2.17 o
   7   6   0        8.97       10.38      0.66 o
   8   6   0       17.81       18.49      0.88 o
   9   6   0      152.07      155.89      2.68 o
  10   6   0      375.10      344.21      5.95 o
  11   6   0        0.03        0.26      0.67 o
  12   6   0       56.17       58.81      3.08 o
  13   6   0       50.36       45.45      2.31 o
  14   6   0        9.38        9.41      1.26 o
  15   6   0        6.64        6.19      1.19 o
  16   6   0        0.29        2.05      1.35 o
  17   6   0        6.83        8.24      2.74 o
  18   6   0        0.42       -0.14      1.46 o
  19   6   0        0.06       -0.43      2.02 o
   1   7   0      522.87      535.07      5.86 o
   2   7   0       97.36      107.87      1.85 o
   3   7   0       88.47      106.86      1.76 o
   4   7   0       54.05       46.87      1.19 o
   5   7   0      139.87      166.84      2.45 o
   6   7   0       29.63       30.59      1.07 o
   7   7   0        1.36        0.58      0.40 o
   8   7   0       25.58       27.60      1.20 o
   9   7   0       43.38       51.36      1.60 o
  10   7   0      103.30      101.68      3.14 o
  11   7   0      106.35      101.58      4.33 o
  12   7   0       19.75       23.90      1.71 o
  13   7   0        0.18        1.11      0.88 o
  14   7   0       11.48       13.00      1.63 o
  15   7   0        0.03        0.68      1.22 o
  16   7   0        0.98       -0.82      1.05 o
  17   7   0        0.02       -0.15      1.79 o
  18   7   0        2.48        5.05      2.43 o
   0   8   0      657.46      658.30      9.52 o
   1   8   0       16.33       18.89      0.82 o
   2   8   0      123.88      107.44      1.83 o
   3   8   0        8.67        9.77      0.83 o
   4   8   0      134.57      142.74      2.45 o
   5   8   0       48.51       45.95      1.76 o
   6   8   0        5.78        6.45      0.62 o
   7   8   0        3.90        4.60      0.63 o
   8   8   0       14.92       16.01      1.62 o
   9   8   0      103.77      104.07      2.70 o
  10   8   0        7.23       12.40      1.38 o
  11   8   0       32.35       34.32      1.91 o
  12   8   0       12.65        8.37      1.46 o
  13   8   0        3.42        0.95      2.24 o
  14   8   0        9.55       10.55      3.87 o
  15   8   0        3.49        2.92      1.88 o
  16   8   0        1.56        1.84      1.33 o
  17   8   0        7.31        6.42      2.63 o
  18   8   0        0.10       -1.05      2.00 o
   1   9   0      148.61      161.90      2.33 o
   2   9   0        0.38        0.32      0.42 o
   3   9   0       30.52       34.93      1.17 o
   4   9   0       68.45       71.36      1.70 o
   5   9   0        0.33       -0.47      0.47 o
   6   9   0       59.15       55.16      2.66 o
   7   9   0        1.14        0.51      0.66 o
   8   9   0       48.51       44.15      2.25 o
   9   9   0       39.78       44.94      4.02 o
  10   9   0        3.21        2.49      1.62 o
  11   9   0       29.30       29.61      3.49 o
  12   9   0        1.66       -0.01      1.22 o
  13   9   0        0.49        0.90      1.09 o
  14   9   0        2.00       -0.31      1.13 o
  15   9   0        0.44       -0.77      1.25 o
  16   9   0        3.92        5.76      1.58 o
  17   9   0        3.11        3.12      2.14 o
   0  10   0       94.61       93.28      2.98 o
   1  10   0       97.22       94.32      1.97 o
   2  10   0       63.32       63.03      2.15 o
   3  10   0      138.66      140.14      3.27 o
   4  10   0       17.68       21.00      1.44 o
   5  10   0       67.16       70.13      2.29 o
   6  10   0        8.29       10.23      1.19 o
   7  10   0        3.49        1.38      1.10 o
   8  10   0       54.24       54.83      2.84 o
   9  10   0       35.67       33.88      3.65 o
  10  10   0        1.60        4.31      1.73 o
  11  10   0       23.57       22.15      2.09 o
  12  10   0       10.68       12.91      1.79 o
  13  10   0        0.25       -0.06      1.11 o
  14  10   0        4.15        5.63      1.89 o
  15  10   0        2.80        1.95      1.41 o
  16  10   0        0.54        1.36      1.45 o
  17  10   0        1.99        2.64      1.62 o
   1  11   0       40.97       51.87      2.76 o
   2  11   0      108.96      104.54      2.58 o
   3  11   0       66.71       75.98      2.49 o
   4  11   0       31.69       31.75      1.84 o
   5  11   0        5.74        4.32      1.04 o
   6  11   0        1.07        0.03      1.53 o
   7  11   0        0.87       -0.81      0.81 o
   8  11   0        0.01       -1.06      1.37 o
   9  11   0        0.65        0.35      1.36 o
  10  11   0       17.81       21.41      3.14 o
  11  11   0        7.48        4.58      1.64 o
  12  11   0        1.90        3.14      1.35 o
  13  11   0        3.35        2.05      1.89 o
  14  11   0        1.32       -0.47      1.26 o
  15  11   0        0.38        1.34      1.46 o
  16  11   0        5.30        5.00      2.15 o
   0  12   0      113.95      123.96      4.66 o
   1  12   0       87.39       83.41      2.66 o
   2  12   0       19.94       19.20      3.20 o
   3  12   0        1.10        2.50      1.27 o
   4  12   0        4.48        2.11      2.79 o
   5  12   0       11.19        5.42      2.12 o
   6  12   0       43.75       43.14      3.07 o
   7  12   0       13.34       10.43      1.77 o
   8  12   0        0.65       -0.36      1.49 o
   9  12   0        2.69        0.65      1.67 o
  10  12   0        0.39       -1.50      1.52 o
  11  12   0       24.66       29.86      2.54 o
  12  12   0       15.01       22.19      3.16 o
  13  12   0        0.17       -1.15      1.26 o
  14  12   0        0.01       -0.81      1.26 o
  15  12   0        1.07       -0.79      1.44 o
   1  13   0        5.41        5.71      1.50 o
   2  13   0       11.30       11.84      1.95 o
   3  13   0        0.03        1.03      1.16 o
   4  13   0        4.49        4.49      1.47 o
   5  13   0       12.65       10.85      1.89 o
   6  13   0        3.24        4.72      1.48 o
   7  13   0        0.21        1.80      1.78 o
   8  13   0        5.48        2.86      1.94 o
   9  13   0        4.47        5.59      2.24 o
  10  13   0        0.14       -1.50      1.67 o
  11  13   0        4.83        4.98      2.36 o
  12  13   0        0.68        2.31      2.15 o
  13  13   0        0.11       -1.85      1.85 o
  14  13   0        0.07        0.39      2.32 o
   0  14   0        0.07        1.82      1.91 o
   1  14   0        0.12        1.19      1.53 o
   2  14   0        0.22        0.07      1.34 o
   3  14   0       29.09       28.40      2.89 o
   4  14   0       32.67       29.25      2.96 o
   5  14   0        1.64       -0.33      1.30 o
   6  14   0        1.22        2.49      1.46 o
   7  14   0        1.58        3.24      2.18 o
   8  14   0        0.00       -0.65      1.72 o
   9  14   0        1.69       -0.36      1.67 o
  10  14   0        0.10       -0.75      1.68 o
  11  14   0        0.06        0.05      1.84 o
  12  14   0        0.00       -0.88      2.09 o
  13  14   0        0.80        3.72      2.53 o
   1  15   0        0.62       -1.70      1.70 o
   2  15   0        3.71        2.94      1.59 o
   3  15   0        2.65        4.89      1.71 o
   4  15   0        5.75        3.12      1.67 o
   5  15   0        7.58        6.16      1.86 o
   6  15   0        0.07        1.22      1.96 o
   7  15   0        0.31        0.19      1.99 o
   8  15   0        3.25        2.67      2.37 o
   9  15   0        0.03        0.67      2.11 o
  10  15   0        0.70        0.33      2.07 o
  11  15   0        1.67        1.18      2.40 o
   0  16   0        7.04        8.63      3.05 o
   1  16   0        0.87        1.32      1.78 o
   2  16   0        1.07        0.53      1.52 o
   3  16   0        7.58        8.09      2.08 o
   4  16   0        7.56       11.33      2.79 o
   5  16   0        3.28        3.78      2.37 o
   6  16   0        1.18        5.05      2.71 o
   7  16   0        0.57        2.07      2.39 o
   8  16   0        3.35        1.26      2.62 o
   9  16   0        0.32       -0.71      2.27 o
  10  16   0        0.01        1.85      2.35 o
   1  17   0        2.00        0.20      1.71 o
   2  17   0        0.72        0.19      1.88 o
   3  17   0        2.68        3.39      1.92 o
   4  17   0        0.71        1.17      1.78 o
   5  17   0        1.83        2.00      2.51 o
   6  17   0        0.83        3.21      2.53 o
   7  17   0        2.43        4.23      2.93 o
   0  18   0        0.02       -1.28      2.47 o
   1  18   0        0.05        0.37      1.88 o
   2  18   0        0.03       -1.00      2.05 o
   3  18   0        0.26       -1.20      1.80 o
   4  18   0        0.84       -2.34      2.58 o
 -20   1   1        3.26        5.48      2.55 o
 -19   1   1        0.91        2.52      1.57 o
 -18   1   1        0.41       -0.43      1.18 o
 -17   1   1        0.07       -0.74      1.08 o
 -16   1   1        2.47        0.05      1.01 o
 -15   1   1       18.67       16.06      4.61 o
 -14   1   1       49.32       44.90      2.62 o
 -13   1   1       12.93       13.74      1.43 o
 -12   1   1        1.08        2.24      0.61 o
 -11   1   1        0.81        1.26      0.52 o
 -10   1   1      154.53      169.87      2.71 o
  -9   1   1      368.30      382.11      4.42 o
  -8   1   1       48.02       52.75      1.19 o
  -7   1   1      485.61      526.89      5.25 o
  -6   1   1      794.48      868.79      8.18 o
  -5   1   1       20.83       28.25      0.60 o
  -4   1   1      281.76      294.00      3.78 o
  -3   1   1     1139.44     1146.11     13.24 o
  -2   1   1     1659.95     1658.11     18.88 o
  -1   1   1       94.30      105.36      1.92 o
   0   1   1     1232.16     1092.35     14.17 o
   1   1   1      673.77      318.51      8.98 o
   2   1   1       22.66       14.48      3.53 o
   3   1   1      971.02      925.99     10.80 o
   4   1   1     1154.62     1106.04     12.91 o
   5   1   1      281.60      277.15      4.18 o
   6   1   1      181.96      182.04      2.33 o
   7   1   1        0.39        0.34      0.25 o
   8   1   1       31.37       31.24      0.78 o
   9   1   1      508.87      562.79      5.49 o
  10   1   1      125.93      131.12      2.09 o
  11   1   1       12.26       10.85      0.73 o
  12   1   1       19.89       21.98      1.01 o
  13   1   1       34.68       32.08      1.63 o
  14   1   1        1.50        1.09      0.76 o
  15   1   1        1.24        1.96      1.10 o
  16   1   1       10.23        8.75      1.63 o
  17   1   1        9.37        8.54      1.69 o
  18   1   1        0.01       -0.74      1.17 o
  19   1   1        0.05       -1.29      1.29 o
  20   1   1        0.03       -0.80      1.48 o
 -20   2   1        0.99        3.86      1.81 o
 -19   2   1        0.00        0.13      1.48 o
 -18   2   1        2.76        0.76      1.87 o
 -17   2   1        3.38        1.57      1.33 o
 -16   2   1        9.96       12.75      1.91 o
 -15   2   1        0.13       -0.63      0.97 o
 -14   2   1       37.47       34.76      2.61 o
 -13   2   1        4.29        3.43      1.27 o
 -12   2   1      333.98      345.32      5.26 o
 -11   2   1      207.67      200.63      3.72 o
 -10   2   1      188.15      181.87      2.58 o
  -9   2   1       15.65       15.89      0.66 o
  -8   2   1      320.15      323.62      3.31 o
  -7   2   1      228.51      252.40      2.80 o
  -6   2   1      105.10      108.30      1.32 o
  -5   2   1     2086.24     2147.55     20.64 o
  -4   2   1      590.50      573.16      6.69 o
  -3   2   1     2195.00     2053.42     23.45 o
  -2   2   1       78.02       73.27      1.18 o
  -1   2   1    13858.22    13117.98    135.87 o
   0   2   1     3499.55     3343.21     41.95 o
   1   2   1    15927.88    15978.16    180.35 o
   2   2   1     8136.54     7356.62    240.66 o
   3   2   1      386.90      384.07      6.17 o
   4   2   1        0.13        0.31      0.27 o
   5   2   1      368.85      378.38      4.46 o
   6   2   1     1647.36     1695.65     16.58 o
   7   2   1     1125.03     1203.15     12.07 o
   8   2   1      108.65       95.75      2.35 o
   9   2   1      168.26      178.96      2.39 o
  10   2   1       32.23       25.77      1.08 o
  11   2   1      155.47      158.73      2.46 o
  12   2   1        3.40        5.36      0.62 o
  13   2   1      152.71      161.82      2.66 o
  14   2   1       13.96       10.98      1.12 o
  15   2   1       18.47       18.44      1.56 o
  16   2   1        0.05       -0.42      1.02 o
  17   2   1       29.23       28.31      4.43 o
  18   2   1        3.48        3.46      1.86 o
  19   2   1        4.09        1.66      5.07 o
 -20   3   1       12.66       17.77      3.84 o
 -19   3   1        0.16       -0.61      2.18 o
 -18   3   1        0.12       -0.22      1.71 o
 -17   3   1        0.06       -0.89      1.14 o
 -16   3   1        2.96        1.89      1.22 o
 -15   3   1        3.13        5.31      1.35 o
 -14   3   1        1.07        0.52      0.96 o
 -13   3   1      126.30      128.38      3.44 o
 -12   3   1        7.05        6.06      0.81 o
 -11   3   1      319.64      338.78      5.11 o
 -10   3   1        0.12        0.07      0.39 o
  -9   3   1      229.47      246.79      2.76 o
  -8   3   1      262.11      260.79      2.81 o
  -7   3   1      186.73      170.25      2.11 o
  -6   3   1      110.88      111.82      1.51 o
  -5   3   1       13.29       10.02      0.67 o
  -4   3   1        0.23        0.16      0.18 o
  -3   3   1      512.89      494.23      5.10 o
  -2   3   1      118.60      112.38      1.53 o
  -1   3   1     1895.20     1795.51     18.78 o
   0   3   1      134.35      153.23      2.39 o
   1   3   1        4.13        2.99      0.32 o
   2   3   1    13672.70    13416.02    151.43 o
   3   3   1      922.59      838.46     11.06 o
   4   3   1      847.65      799.10      9.52 o
   5   3   1       36.17       43.03      1.15 o
   6   3   1       17.11       17.61      0.68 o
   7   3   1       11.63       10.06      0.61 o
   8   3   1       25.76       24.84      0.89 o
   9   3   1       43.72       35.46      1.75 o
  10   3   1       87.81       93.95      2.59 o
  11   3   1        0.17       -0.71      0.71 o
  12   3   1      199.33      191.20      2.91 o
  13   3   1       63.11       64.95      2.22 o
  14   3   1       14.95       16.85      1.32 o
  15   3   1        0.08       -0.48      0.88 o
  16   3   1        2.17        0.95      1.24 o
  17   3   1        3.00        7.09      1.63 o
  18   3   1       10.39       12.66      2.01 o
  19   3   1        2.70        1.01      1.48 o
 -19   4   1        0.03       -0.48      1.55 o
 -18   4   1        1.88        2.03      1.47 o
 -17   4   1        2.22        0.63      1.39 o
 -16   4   1        0.00       -1.02      1.02 o
 -15   4   1        0.06       -0.22      1.82 o
 -14   4   1       27.72       28.03      2.43 o
 -13   4   1        0.83        1.11      0.81 o
 -12   4   1       40.95       42.58      1.82 o
 -11   4   1      305.25      313.76      5.40 o
 -10   4   1      232.97      249.16      3.68 o
  -9   4   1      232.41      255.04      2.87 o
  -8   4   1       87.27       77.41      1.33 o
  -7   4   1        4.88        5.21      0.40 o
  -6   4   1        0.00        0.21      0.24 o
  -5   4   1        9.60        9.94      0.46 o
  -4   4   1       25.11       26.85      0.69 o
  -3   4   1     1932.77     1984.11     22.67 o
  -2   4   1      789.88      793.79      9.43 o
  -1   4   1      381.60      380.78      4.82 o
   0   4   1       48.41       43.20      0.83 o
   1   4   1      159.11      145.90      2.02 o
   2   4   1       60.98       64.89      1.10 o
   3   4   1        1.74        0.90      0.23 o
   4   4   1      458.98      463.39      5.37 o
   5   4   1      211.45      193.47      2.47 o
   6   4   1       74.01       75.27      1.34 o
   7   4   1       12.41       11.96      0.63 o
   8   4   1       85.92       81.28      1.54 o
   9   4   1      107.87      117.95      2.62 o
  10   4   1        0.32        1.82      0.60 o
  11   4   1       28.59       30.05      1.50 o
  12   4   1       17.39       19.08      1.13 o
  13   4   1       57.10       61.31      1.91 o
  14   4   1        9.06       11.67      1.19 o
  15   4   1        0.19       -0.14      0.82 o
  16   4   1        0.25        1.64      0.98 o
  17   4   1        5.80        5.69      1.59 o
  18   4   1        3.07        4.10      2.32 o
  19   4   1        0.14       -0.57      1.39 o
 -19   5   1        0.11       -1.70      2.90 o
 -18   5   1        8.36        8.18      1.97 o
 -17   5   1        4.74        5.30      2.20 o
 -16   5   1        3.21        0.98      1.20 o
 -15   5   1        0.80        1.14      1.15 o
 -14   5   1       13.66       16.54      1.73 o
 -13   5   1       20.23       17.11      1.76 o
 -12   5   1        8.20        8.47      1.04 o
 -11   5   1        0.79        0.04      0.80 o
 -10   5   1       68.01       63.89      1.94 o
  -9   5   1      281.35      269.39      3.87 o
  -8   5   1      236.95      240.48      2.95 o
  -7   5   1       50.11       36.77      0.91 o
  -6   5   1       22.90       23.11      0.74 o
  -5   5   1      446.68      438.29      4.88 o
  -4   5   1     1035.64     1049.83     10.58 o
  -3   5   1       25.41       37.19      1.00 o
  -2   5   1       82.18       91.84      1.76 o
  -1   5   1       83.27       73.44      2.18 o
   0   5   1     1339.62     1249.56     12.35 o
   1   5   1       89.13       92.24      1.61 o
   2   5   1     1316.02     1281.46     13.68 o
   3   5   1       20.79       15.22      0.71 o
   4   5   1      228.76      252.76      3.31 o
   5   5   1      181.51      182.19      2.43 o
   6   5   1       68.47       78.17      1.43 o
   7   5   1        0.97       -0.16      0.53 o
   8   5   1        5.64        7.76      0.64 o
   9   5   1      196.17      197.12      3.36 o
  10   5   1       27.25       24.13      1.24 o
  11   5   1        1.83        1.98      0.72 o
  12   5   1       69.59       70.93      2.03 o
  13   5   1        3.11        2.78      0.85 o
  14   5   1        2.41        0.81      0.88 o
  15   5   1        0.52       -0.24      0.87 o
  16   5   1        0.59        0.42      0.90 o
  17   5   1        1.55        2.35      2.41 o
  18   5   1        4.23        3.29      1.61 o
  19   5   1        2.04        1.35      2.09 o
 -19   6   1        1.24       -0.83      1.55 o
 -18   6   1        2.28        1.08      1.72 o
 -17   6   1        4.24        3.64      1.70 o
 -16   6   1       24.91       28.84      2.77 o
 -15   6   1        4.62        4.90      1.47 o
 -14   6   1        0.28        1.17      0.89 o
 -13   6   1       36.03       40.86      2.15 o
 -12   6   1       59.96       58.22      2.11 o
 -11   6   1       19.59       24.51      1.46 o
 -10   6   1      133.51      142.49      2.87 o
  -9   6   1       51.77       59.76      1.58 o
  -8   6   1       51.60       48.47      1.21 o
  -7   6   1       75.83       65.61      1.27 o
  -6   6   1       33.67       39.10      1.38 o
  -5   6   1       63.19       64.57      1.30 o
  -4   6   1     1744.74     1738.58     17.16 o
  -3   6   1      119.23       98.26      1.61 o
  -2   6   1     1169.05     1121.39     12.16 o
  -1   6   1      216.43      202.63      2.61 o
   0   6   1      153.29      126.65      1.74 o
   1   6   1      843.86      837.98      8.63 o
   2   6   1      488.01      495.59      5.36 o
   3   6   1       60.38       50.23      1.06 o
   4   6   1        0.36        0.57      0.37 o
   5   6   1      259.91      230.20      2.99 o
   6   6   1      707.48      742.81      7.95 o
   7   6   1        0.33        1.54      0.44 o
   8   6   1       61.62       68.42      1.61 o
   9   6   1       61.13       61.45      1.75 o
  10   6   1      598.44      617.73      8.42 o
  11   6   1        0.84        0.77      0.68 o
  12   6   1       59.44       57.99      2.42 o
  13   6   1        5.02        4.90      1.09 o
  14   6   1        0.98        1.60      0.96 o
  15   6   1        0.56       -0.63      0.90 o
  16   6   1       16.82       19.81      4.17 o
  17   6   1        0.11       -1.40      2.03 o
  18   6   1        5.14        6.11      2.50 o
 -18   7   1        0.46       -0.59      2.05 o
 -17   7   1        2.19        2.58      2.01 o
 -16   7   1        8.10        7.72      1.81 o
 -15   7   1        2.48        4.46      1.16 o
 -14   7   1        0.98        2.01      1.00 o
 -13   7   1       23.69       24.20      1.82 o
 -12   7   1       47.61       48.69      2.32 o
 -11   7   1        3.77        3.59      0.82 o
 -10   7   1       22.30       24.83      1.73 o
  -9   7   1      640.68      615.03      8.37 o
  -8   7   1      114.05      114.90      2.03 o
  -7   7   1        0.09       -0.22      0.40 o
  -6   7   1       16.12       13.62      0.75 o
  -5   7   1        0.41        0.05      0.32 o
  -4   7   1        0.00        0.38      0.34 o
  -3   7   1        5.46       11.72      0.66 o
  -2   7   1      109.15      121.22      2.07 o
  -1   7   1      114.79      110.24      1.79 o
   0   7   1       59.73       58.30      1.18 o
   1   7   1      361.02      380.15      4.44 o
   2   7   1      638.81      703.44      7.44 o
   3   7   1       87.52       78.19      1.46 o
   4   7   1        2.16        2.92      0.51 o
   5   7   1        1.70        0.69      0.37 o
   6   7   1       33.80       38.32      1.34 o
   7   7   1      340.25      349.62      4.72 o
   8   7   1       86.43       89.32      2.14 o
   9   7   1        0.52        0.60      0.79 o
  10   7   1      285.57      290.75      4.75 o
  11   7   1       63.93       67.34      2.33 o
  12   7   1        0.74        1.67      1.13 o
  13   7   1       44.28       37.76      3.79 o
  14   7   1       10.65       11.60      2.48 o
  15   7   1        0.08       -0.84      1.12 o
  16   7   1        0.40       -1.33      1.33 o
  17   7   1        0.80       -0.27      1.22 o
  18   7   1        0.50        1.60      2.14 o
 -18   8   1        0.82        0.08      2.04 o
 -17   8   1        0.60        0.22      1.94 o
 -16   8   1        1.00        3.58      2.04 o
 -15   8   1        1.66        1.80      1.34 o
 -14   8   1       31.74       35.14      2.25 o
 -13   8   1        0.14        0.25      0.87 o
 -12   8   1        0.90        0.01      0.88 o
 -11   8   1        0.58       -0.71      0.71 o
 -10   8   1       51.20       51.92      1.98 o
  -9   8   1      208.19      211.24      4.17 o
  -8   8   1      317.13      318.27      4.97 o
  -7   8   1       87.44       82.01      2.78 o
  -6   8   1       56.91       58.66      1.52 o
  -5   8   1        0.13       -0.39      0.39 o
  -4   8   1       10.45        8.90      0.65 o
  -3   8   1      129.10      128.06      2.27 o
  -2   8   1      163.05      152.59      3.57 o
  -1   8   1        4.83        7.93      0.56 o
   0   8   1       71.61       62.20      1.24 o
   1   8   1      133.86      152.93      2.56 o
   2   8   1      179.30      201.30      3.10 o
   3   8   1       19.66       23.42      1.11 o
   4   8   1        0.03       -0.05      0.43 o
   5   8   1        5.47        5.75      0.82 o
   6   8   1       15.65       11.75      0.92 o
   7   8   1       40.24       43.03      1.85 o
   8   8   1        0.72        0.35      0.69 o
   9   8   1      149.60      143.45      3.42 o
  10   8   1        2.94        3.54      1.01 o
  11   8   1        7.70        5.04      1.33 o
  12   8   1        0.26        1.51      1.15 o
  13   8   1        0.46        0.83      1.62 o
  14   8   1       25.43       24.99      2.33 o
  15   8   1        0.87        0.00      1.26 o
  16   8   1        1.26        2.67      1.45 o
  17   8   1        0.60        1.65      1.46 o
  18   8   1        0.33       -0.82      1.87 o
 -17   9   1        0.23       -0.51      2.10 o
 -16   9   1        0.52        2.96      2.05 o
 -15   9   1        9.62        9.64      1.83 o
 -14   9   1        4.24        2.10      1.29 o
 -13   9   1        6.56        5.10      2.26 o
 -12   9   1       21.70       18.53      1.94 o
 -11   9   1       57.35       58.79      2.42 o
 -10   9   1      130.14      146.42      3.97 o
  -9   9   1        5.75        6.12      0.91 o
  -8   9   1        7.72        7.84      0.92 o
  -7   9   1       69.26       60.46      1.86 o
  -6   9   1       35.50       42.94      1.97 o
  -5   9   1       27.09       29.13      1.35 o
  -4   9   1       16.19       19.12      1.35 o
  -3   9   1        4.19        5.80      0.71 o
  -2   9   1       18.69       18.75      1.10 o
  -1   9   1      437.98      469.85      5.55 o
   0   9   1      131.87      135.74      2.25 o
   1   9   1       33.61       37.57      1.47 o
   2   9   1      155.40      161.71      3.12 o
   3   9   1       13.73       11.95      0.96 o
   4   9   1        0.71       -0.18      0.51 o
   5   9   1        0.60        0.18      0.60 o
   6   9   1       68.47       62.67      2.09 o
   7   9   1       74.30       81.23      2.50 o
   8   9   1        8.12        8.28      1.14 o
   9   9   1       58.76       68.17      2.72 o
  10   9   1       30.75       35.06      3.75 o
  11   9   1        2.89        2.96      1.31 o
  12   9   1        5.08        6.30      2.03 o
  13   9   1        0.79        2.54      1.85 o
  14   9   1        1.09        0.00      1.49 o
  15   9   1       12.53       11.73      1.96 o
  16   9   1        0.05        0.13      1.36 o
  17   9   1        2.79        2.05      1.69 o
 -17  10   1        1.18        0.32      2.23 o
 -16  10   1        0.01       -1.23      1.23 o
 -15  10   1        1.57        2.03      1.45 o
 -14  10   1        4.03        3.80      1.51 o
 -13  10   1        2.23        3.80      1.34 o
 -12  10   1       20.29       15.69      1.91 o
 -11  10   1       13.81       16.33      1.86 o
 -10  10   1       24.21       33.17      3.88 o
  -9  10   1        2.21        1.90      1.52 o
  -8  10   1       14.08       12.18      1.32 o
  -7  10   1        5.59        7.37      1.61 o
  -6  10   1       33.86       36.50      1.80 o
  -5  10   1      112.20      104.91      2.47 o
  -4  10   1        6.68        6.13      0.81 o
  -3  10   1       17.60       18.66      1.08 o
  -2  10   1        0.28        0.61      0.54 o
  -1  10   1      107.80      103.78      2.00 o
   0  10   1       21.90       20.71      1.42 o
   1  10   1      161.64      160.76      2.90 o
   2  10   1       29.38       33.47      1.75 o
   3  10   1       37.60       41.98      1.95 o
   4  10   1        0.34       -0.15      0.70 o
   5  10   1       44.77       41.07      1.91 o
   6  10   1       13.85       11.28      2.16 o
   7  10   1       83.78       70.71      2.75 o
   8  10   1        7.46        7.87      1.28 o
   9  10   1        9.60        6.17      1.56 o
  10  10   1        2.76        3.83      1.32 o
  11  10   1        5.27        2.50      1.81 o
  12  10   1        0.05        0.26      1.71 o
  13  10   1       18.01       22.11      3.27 o
  14  10   1        9.01       10.29      2.42 o
  15  10   1        0.00       -0.43      1.31 o
  16  10   1        0.14       -1.26      1.38 o
 -16  11   1        0.63        2.43      1.62 o
 -15  11   1        0.26       -1.32      1.32 o
 -14  11   1        0.75        0.13      2.03 o
 -13  11   1        8.78        6.15      2.20 o
 -12  11   1        1.62        3.58      1.36 o
 -11  11   1        8.42        8.43      2.14 o
 -10  11   1       10.84       11.94      1.69 o
  -9  11   1        4.62        3.75      1.14 o
  -8  11   1        7.97        9.11      2.23 o
  -7  11   1       34.53       37.87      2.91 o
  -6  11   1        4.36        4.16      1.05 o
  -5  11   1       13.61       11.51      2.76 o
  -4  11   1       29.02       29.88      2.08 o
  -3  11   1      123.59      125.62      3.68 o
  -2  11   1       10.89        9.61      1.25 o
  -1  11   1      147.54      162.50      3.30 o
   0  11   1       11.00       10.35      1.15 o
   1  11   1       20.77       21.24      1.37 o
   2  11   1       24.76       26.84      2.15 o
   3  11   1        0.14       -0.39      0.70 o
   4  11   1        1.96        0.70      1.12 o
   5  11   1        0.00        0.75      0.87 o
   6  11   1       21.31       17.74      1.72 o
   7  11   1        0.01       -0.78      0.78 o
   8  11   1        0.03       -0.31      1.53 o
   9  11   1        1.62        2.13      1.00 o
  10  11   1        9.59       10.78      2.46 o
  11  11   1        0.34       -0.13      1.55 o
  12  11   1        0.00       -0.64      1.56 o
  13  11   1        0.54       -1.45      1.45 o
  14  11   1        0.22       -0.16      1.31 o
  15  11   1        1.41        1.30      2.54 o
  16  11   1        0.14       -0.42      1.42 o
 -15  12   1        1.01        0.49      2.14 o
 -14  12   1        0.36        2.64      2.42 o
 -13  12   1        0.57        2.70      2.22 o
 -12  12   1        0.01        0.36      1.83 o
 -11  12   1        0.07        2.26      2.07 o
 -10  12   1       11.78       14.32      2.90 o
  -9  12   1        5.17        6.91      2.15 o
  -8  12   1        7.24        5.00      1.94 o
  -7  12   1        0.04        2.13      1.73 o
  -6  12   1        0.08        0.37      0.92 o
  -5  12   1        8.51        6.46      1.30 o
  -4  12   1      121.69      117.05      3.76 o
  -3  12   1       80.25       83.26      3.15 o
  -2  12   1      170.29      184.86      4.81 o
  -1  12   1        2.31        1.52      1.02 o
   0  12   1        0.02        1.56      0.94 o
   1  12   1       17.59       19.08      1.53 o
   2  12   1       45.29       51.79      2.31 o
   3  12   1       50.24       53.49      2.69 o
   4  12   1       54.24       53.21      2.64 o
   5  12   1       26.83       25.80      3.40 o
   6  12   1       34.11       35.23      2.42 o
   7  12   1        1.86        2.36      1.15 o
   8  12   1       18.76       21.90      2.63 o
   9  12   1        0.73       -0.69      1.30 o
  10  12   1        0.01       -0.93      1.27 o
  11  12   1        3.56        4.93      2.13 o
  12  12   1        1.70        7.53      2.42 o
  13  12   1        1.30        1.32      2.04 o
  14  12   1        2.20        1.73      1.53 o
  15  12   1        0.13       -1.37      1.37 o
 -14  13   1        1.41        5.11      2.70 o
 -13  13   1        1.57        0.60      2.17 o
 -12  13   1        3.10        8.27      2.88 o
 -11  13   1        0.61        0.00      1.92 o
 -10  13   1        0.27       -1.27      1.67 o
  -9  13   1        0.04        1.97      1.94 o
  -8  13   1        7.93       12.75      2.98 o
  -7  13   1        3.31        2.46      1.95 o
  -6  13   1        2.11        2.93      1.99 o
  -5  13   1        0.99        0.06      1.16 o
  -4  13   1        2.07        1.72      1.32 o
  -3  13   1       19.44       17.13      1.84 o
  -2  13   1        8.97        7.26      1.37 o
  -1  13   1        1.05        3.20      1.53 o
   0  13   1        0.08       -0.51      1.49 o
   1  13   1        2.89        3.04      1.12 o
   2  13   1        2.34        1.53      0.96 o
   3  13   1       17.54       14.87      1.94 o
   4  13   1       45.94       47.54      2.82 o
   5  13   1       23.78       24.19      2.14 o
   6  13   1       15.68       14.88      2.13 o
   7  13   1        0.01       -1.58      2.58 o
   8  13   1        2.62        1.76      1.35 o
   9  13   1        3.72        3.85      1.95 o
  10  13   1        0.07       -1.34      1.57 o
  11  13   1        0.35        2.08      2.06 o
  12  13   1        4.48        2.81      2.27 o
  13  13   1        0.01        1.66      2.24 o
  14  13   1        0.46       -1.35      1.36 o
 -13  14   1        0.00        2.31      2.60 o
 -12  14   1        0.27       -0.56      2.19 o
 -11  14   1        1.02       -0.44      2.09 o
 -10  14   1       14.17       17.61      3.51 o
  -9  14   1        0.10        1.33      2.10 o
  -8  14   1        1.20        2.40      2.03 o
  -7  14   1        0.01       -1.25      1.76 o
  -6  14   1       12.35       11.09      2.98 o
  -5  14   1        0.12       -1.25      1.25 o
  -4  14   1        2.28        5.22      1.84 o
  -3  14   1       11.07       11.99      2.34 o
  -2  14   1        1.67        2.29      1.37 o
  -1  14   1       22.22       24.25      2.61 o
   0  14   1       20.33       20.79      2.50 o
   1  14   1       17.73       15.51      3.99 o
   2  14   1        0.29        1.83      1.97 o
   3  14   1        2.75        4.22      2.11 o
   4  14   1        0.21       -1.19      1.19 o
   5  14   1        0.68       -0.46      1.70 o
   6  14   1       27.37       26.90      2.88 o
   7  14   1        1.01        0.36      1.44 o
   8  14   1        0.03       -1.51      1.51 o
   9  14   1        0.02       -0.42      1.60 o
  10  14   1        0.00        0.60      2.07 o
  11  14   1        3.32        5.02      2.56 o
  12  14   1        0.81        0.68      2.07 o
 -11  15   1        1.16        0.91      2.42 o
 -10  15   1        2.54        4.12      2.71 o
  -9  15   1        3.27        3.77      2.60 o
  -8  15   1        6.04        9.65      3.22 o
  -7  15   1        0.08       -1.84      1.84 o
  -6  15   1        1.58        3.00      2.21 o
  -5  15   1        2.08        3.69      2.22 o
  -4  15   1        0.83        2.52      1.55 o
  -3  15   1        0.01       -0.51      2.28 o
  -2  15   1        6.43        7.06      1.93 o
  -1  15   1        0.14       -0.64      1.20 o
   0  15   1        1.07        1.76      1.50 o
   1  15   1        3.12        3.30      1.59 o
   2  15   1        1.67        0.85      1.43 o
   3  15   1        0.81       -0.68      1.30 o
   4  15   1        4.27        7.50      1.90 o
   5  15   1        1.76        3.46      1.64 o
   6  15   1        0.16       -0.95      1.29 o
   7  15   1        0.80       -1.09      1.71 o
   8  15   1        1.55        4.28      2.24 o
   9  15   1        0.07        0.09      1.98 o
  10  15   1        4.60        3.07      2.40 o
  11  15   1        0.51        2.98      2.44 o
  -9  16   1        0.64        3.91      2.89 o
  -8  16   1        7.38        7.29      2.97 o
  -7  16   1        1.94        6.14      2.78 o
  -6  16   1        6.50        7.41      3.01 o
  -5  16   1        1.26       -0.66      2.06 o
  -4  16   1        0.39        1.68      2.43 o
  -3  16   1        0.35       -0.49      1.49 o
  -2  16   1        1.20        1.69      1.61 o
  -1  16   1        1.82        0.82      1.55 o
   0  16   1        0.22       -0.07      1.44 o
   1  16   1        0.00       -1.43      1.43 o
   2  16   1        0.16        1.73      2.17 o
   3  16   1        0.28        0.46      1.50 o
   4  16   1        0.12       -0.75      1.48 o
   5  16   1        0.31        0.43      1.70 o
   6  16   1        2.14        4.66      1.92 o
   7  16   1        9.91       10.05      3.14 o
   8  16   1        7.75        6.03      2.78 o
   9  16   1        7.21        8.79      2.92 o
  -7  17   1        1.92       -0.39      2.60 o
  -6  17   1        4.10        4.08      2.80 o
  -5  17   1        4.09        4.20      2.81 o
  -4  17   1        0.37       -0.23      2.52 o
  -3  17   1        0.03       -0.27      2.26 o
  -2  17   1        0.07        1.81      1.75 o
  -1  17   1        2.86        3.07      1.93 o
   0  17   1        0.12       -0.11      1.71 o
   1  17   1        0.03       -0.68      1.61 o
   2  17   1        0.16        0.80      1.76 o
   3  17   1        0.14        0.09      1.69 o
   4  17   1        0.19       -0.26      1.78 o
   5  17   1        1.25        3.19      1.94 o
   6  17   1        5.69        7.11      3.04 o
   7  17   1        3.59        4.56      3.01 o
  -3  18   1        0.61        0.50      2.49 o
  -2  18   1        2.96        1.52      2.02 o
  -1  18   1        0.33       -0.24      1.90 o
   0  18   1        1.19       -1.53      1.81 o
   1  18   1        0.05        0.95      1.94 o
   2  18   1        1.66       -0.61      1.77 o
   3  18   1        0.02       -0.56      1.87 o
 -20   0   2        0.50        1.26      2.64 o
 -19   0   2        0.89       -1.69      1.88 o
 -18   0   2        0.11        0.86      2.07 o
 -17   0   2        0.51       -0.66      1.62 o
 -16   0   2        0.08        1.51      1.79 o
 -15   0   2        3.26        6.25      1.94 o
 -14   0   2       18.10       18.96      2.16 o
 -13   0   2       65.74       60.42      3.38 o
 -12   0   2      473.05      490.37     11.29 o
 -11   0   2       92.89       89.51      4.42 o
 -10   0   2       14.04       13.83      2.28 o
  -9   0   2      268.54      279.93      5.15 o
  -8   0   2       21.48       20.18      1.67 o
  -7   0   2     2924.62     2932.17     43.49 o
  -6   0   2     2004.93     2165.01     32.24 o
  -5   0   2     1898.60     1891.71     28.17 o
  -4   0   2      395.84      418.02      8.42 o
  -3   0   2     2132.73     2053.12     30.34 o
  -2   0   2      159.06      159.99      2.79 o
  -1   0   2    10088.17     9343.09    117.30 o
   0   0   2    12134.32    12466.02    228.72 o
   1   0   2    12799.10    12367.69    155.18 o
   2   0   2     7412.57     7239.85    224.39 o
   3   0   2     1438.15     1049.90    133.27 o
   4   0   2        9.62       10.16      1.94 o
   5   0   2      595.89      596.36      9.66 o
   6   0   2     4738.67     4868.84     71.56 o
   7   0   2      960.11     1114.46     17.46 o
   8   0   2      316.29      321.54      6.04 o
   9   0   2      151.88      179.36      5.32 o
  10   0   2        0.92        0.50      0.65 o
  11   0   2       42.40       31.81      1.92 o
  12   0   2        2.03        0.60      0.67 o
  13   0   2       16.86       17.00      1.30 o
  14   0   2       33.97       29.12      1.95 o
  15   0   2        2.07        2.07      1.17 o
  16   0   2       82.42       87.00      5.31 o
  17   0   2        2.46        3.22      1.90 o
  18   0   2        0.01       -0.35      1.77 o
  19   0   2        6.34        3.29      2.23 o
 -20   1   2        0.01       -1.68      1.68 o
 -19   1   2        3.98        8.62      3.22 o
 -18   1   2        0.40       -1.14      1.20 o
 -17   1   2        1.62        0.63      1.25 o
 -16   1   2        0.95        1.14      1.55 o
 -15   1   2        5.98        4.15      1.34 o
 -14   1   2        0.02        0.41      0.77 o
 -13   1   2      155.49      156.13      3.76 o
 -12   1   2       10.53       11.88      1.19 o
 -11   1   2       21.81       24.16      1.46 o
 -10   1   2      103.29      107.54      3.06 o
  -9   1   2      811.09      806.77     18.95 o
  -8   1   2       24.61       24.23      0.66 o
  -7   1   2      539.18      563.15      7.17 o
  -6   1   2       93.11      101.50      1.79 o
  -5   1   2       11.75       11.48      0.63 o
  -3   1   2     1441.62     1526.55     19.53 o
  -2   1   2     3852.72     4011.59     50.95 o
  -1   1   2      556.73      544.41      5.06 o
   0   1   2      166.66      141.67      1.39 o
   1   1   2     7462.86     7335.96     61.63 o
   3   1   2      479.36      417.86     13.38 o
   4   1   2       28.84       28.64      1.36 o
   5   1   2      130.87      139.28      2.28 o
   6   1   2       26.57       24.49      1.03 o
   7   1   2        5.38        8.22      0.61 o
   8   1   2        0.27       -0.34      0.34 o
   9   1   2      149.34      140.21      2.43 o
  10   1   2      130.01      121.88      2.29 o
  11   1   2        8.53        8.32      0.71 o
  12   1   2        2.36        1.12      0.57 o
  13   1   2      128.99      127.92      2.35 o
  14   1   2        0.14       -0.18      0.54 o
  15   1   2       39.39       44.70      1.54 o
  16   1   2        8.53        8.66      1.33 o
  17   1   2       17.21       22.52      2.29 o
  18   1   2        0.50        0.07      1.27 o
  19   1   2        0.59        0.17      1.46 o
 -20   2   2        5.20       10.27      3.57 o
 -19   2   2        0.01       -0.56      1.52 o
 -18   2   2        2.47        3.75      1.72 o
 -17   2   2        0.88       -0.02      1.25 o
 -16   2   2        0.33       -0.37      1.89 o
 -15   2   2        2.50        2.54      1.20 o
 -14   2   2        1.72        1.07      0.83 o
 -13   2   2      290.36      256.40      5.12 o
 -12   2   2       51.50       46.57      2.09 o
 -11   2   2        0.01        1.10      0.53 o
 -10   2   2       25.85       27.33      1.19 o
  -9   2   2       19.62       17.88      0.86 o
  -8   2   2      893.52      898.13     10.13 o
  -7   2   2       59.62       59.76      1.46 o
  -6   2   2      730.05      778.31      9.55 o
  -5   2   2      324.24      295.19      4.01 o
  -4   2   2      611.13      622.64      8.49 o
  -3   2   2      639.49      672.59      8.11 o
  -2   2   2     7546.56     7531.89     77.84 o
  -1   2   2       48.16       52.09      1.32 o
   0   2   2       88.64       84.83      1.20 o
   1   2   2      266.01      277.71      3.93 o
   2   2   2     3593.35     1921.09     50.53 o
   3   2   2     2569.37     2437.92     30.98 o
   4   2   2       38.76       43.85      2.77 o
   5   2   2      641.63      640.89      7.99 o
   6   2   2       48.54       52.80      1.34 o
   7   2   2       70.34       80.17      1.75 o
   8   2   2       23.96       19.88      1.02 o
   9   2   2       17.75       18.49      0.86 o
  10   2   2       92.83       84.98      1.84 o
  11   2   2       37.07       39.21      1.44 o
  12   2   2        0.56       -0.50      0.50 o
  13   2   2        1.23       -0.30      0.60 o
  14   2   2       13.02       15.77      1.01 o
  15   2   2        1.09        0.70      0.72 o
  16   2   2        8.28        6.56      1.24 o
  17   2   2        0.31        0.79      1.26 o
  18   2   2        0.39       -1.22      1.23 o
  19   2   2        3.02        2.28      1.59 o
 -19   3   2        6.45        7.62      4.40 o
 -18   3   2        0.01       -1.29      1.29 o
 -17   3   2        0.15        0.06      1.30 o
 -16   3   2        8.54        3.26      1.40 o
 -15   3   2       11.94       13.06      1.96 o
 -14   3   2       20.96       19.26      1.80 o
 -13   3   2       83.38       79.81      4.52 o
 -12   3   2        0.50        2.46      1.10 o
 -11   3   2        7.31        9.08      0.84 o
 -10   3   2      670.65      658.79      8.70 o
  -9   3   2       96.15      110.23      2.22 o
  -8   3   2        0.08       -0.29      0.29 o
  -7   3   2       41.47       44.87      1.11 o
  -6   3   2      635.43      717.08      8.93 o
  -5   3   2      299.64      334.40      5.10 o
  -4   3   2      188.05      210.00      5.91 o
  -3   3   2      102.50       94.27      1.41 o
  -2   3   2     5570.96     5417.79     56.11 o
  -1   3   2      594.14      574.95     10.43 o
   0   3   2     5408.74     5295.55     59.79 o
   1   3   2       79.82       91.59      1.65 o
   2   3   2     2194.33     2154.27     24.75 o
   3   3   2        7.35       10.51      0.86 o
   4   3   2      952.07      902.53     13.91 o
   5   3   2       55.44       57.87      1.80 o
   6   3   2       90.03       86.11      2.64 o
   7   3   2       33.91       30.10      1.27 o
   8   3   2       33.41       28.68      1.11 o
   9   3   2      218.44      207.86      3.45 o
  10   3   2       18.41       16.33      1.02 o
  11   3   2       35.03       35.86      2.12 o
  12   3   2       10.93       13.96      1.01 o
  13   3   2       42.99       43.90      1.57 o
  14   3   2       14.52       16.23      1.04 o
  15   3   2        4.31        3.84      0.87 o
  16   3   2        0.58        0.23      0.91 o
  17   3   2        4.06        4.95      1.55 o
  18   3   2        0.87        0.01      1.29 o
  19   3   2        0.25        1.82      3.16 o
 -19   4   2        1.39        1.93      1.80 o
 -18   4   2        2.27        2.69      1.68 o
 -17   4   2        9.72       10.38      2.08 o
 -16   4   2        9.19       11.03      3.05 o
 -15   4   2       11.69       15.10      2.05 o
 -14   4   2        4.00        2.87      1.09 o
 -13   4   2        4.34        3.19      0.91 o
 -12   4   2       12.60        9.60      0.96 o
 -11   4   2      411.39      410.25      6.06 o
 -10   4   2      256.08      271.05      4.74 o
  -9   4   2        1.18        0.40      0.43 o
  -8   4   2       12.45       12.57      0.75 o
  -7   4   2        8.56        7.46      0.57 o
  -6   4   2       92.72       97.12      1.73 o
  -5   4   2      222.85      245.72      3.17 o
  -4   4   2      612.39      648.56      8.00 o
  -3   4   2      137.69      151.85      2.10 o
  -2   4   2      419.12      397.86      4.64 o
  -1   4   2       45.94       44.71      0.90 o
   0   4   2       52.35       68.96      1.23 o
   1   4   2        7.95        9.37      0.64 o
   2   4   2      119.76      100.99      1.81 o
   3   4   2      502.04      529.77      6.62 o
   4   4   2      251.20      252.56      3.56 o
   5   4   2      395.54      420.29      6.17 o
   6   4   2      131.61      120.75      2.16 o
   7   4   2       12.70       17.37      0.80 o
   8   4   2      312.31      340.53      4.94 o
   9   4   2       57.58       60.28      3.08 o
  10   4   2       27.38       28.53      1.31 o
  11   4   2      292.56      304.10      5.72 o
  12   4   2      243.26      254.46      3.99 o
  13   4   2       37.33       45.35      1.69 o
  14   4   2        0.69        0.83      0.81 o
  15   4   2        1.21        0.80      0.94 o
  16   4   2        0.06        1.05      1.07 o
  17   4   2       13.46       13.49      1.63 o
  18   4   2        0.43       -0.30      1.33 o
  19   4   2        6.47        6.83      2.63 o
 -19   5   2       15.33       15.39      3.49 o
 -18   5   2        1.03       -0.07      1.54 o
 -17   5   2        2.18        1.69      2.42 o
 -16   5   2        0.10        0.06      1.22 o
 -15   5   2        4.15        3.80      1.44 o
 -14   5   2        6.99        6.26      1.25 o
 -13   5   2        0.01       -0.65      0.65 o
 -12   5   2      200.86      193.07      3.67 o
 -11   5   2      145.95      143.26      2.96 o
 -10   5   2       28.34       23.96      1.46 o
  -9   5   2       11.22       11.86      0.89 o
  -8   5   2      197.26      197.85      4.42 o
  -7   5   2        5.20        4.54      0.49 o
  -6   5   2       74.26       65.83      1.58 o
  -5   5   2       70.63       79.22      1.36 o
  -4   5   2        0.14        0.21      0.23 o
  -3   5   2       28.97       28.30      0.78 o
  -2   5   2       85.53       84.20      1.41 o
  -1   5   2      227.19      238.68      3.05 o
   0   5   2       14.32       12.66      0.75 o
   1   5   2       33.86       42.03      1.13 o
   2   5   2     1118.51     1070.13     12.86 o
   3   5   2     1542.95     1666.61     19.45 o
   4   5   2     1813.52     1809.76     21.13 o
   5   5   2       37.83       27.39      1.00 o
   6   5   2      524.80      519.50      6.24 o
   7   5   2       64.80       56.04      1.47 o
   8   5   2      264.88      260.88      4.08 o
   9   5   2      269.34      257.09      4.13 o
  10   5   2        3.70        1.94      0.67 o
  11   5   2      118.56      118.57      2.66 o
  12   5   2       20.70       19.62      1.29 o
  13   5   2        4.10        4.37      0.80 o
  14   5   2        3.10        4.18      1.00 o
  15   5   2        0.46        0.15      0.78 o
  16   5   2        2.91        3.54      1.46 o
  17   5   2        0.21        0.08      1.29 o
  18   5   2        6.66        7.52      2.59 o
 -19   6   2        1.57        1.63      1.79 o
 -18   6   2        0.30        1.24      1.59 o
 -17   6   2        0.12        0.41      1.44 o
 -16   6   2        1.26       -0.54      1.35 o
 -15   6   2        1.59       -0.85      1.18 o
 -14   6   2        0.32       -0.12      1.20 o
 -13   6   2       17.12       13.44      1.29 o
 -12   6   2       26.18       25.52      1.45 o
 -11   6   2       85.95       85.03      2.26 o
 -10   6   2        0.02        0.02      0.53 o
  -9   6   2      516.23      502.89      7.06 o
  -8   6   2      120.00       98.50      2.79 o
  -7   6   2        6.95        5.89      0.63 o
  -6   6   2       21.18       18.49      0.76 o
  -5   6   2       23.70       21.76      0.79 o
  -4   6   2        8.69       12.19      0.69 o
  -3   6   2       83.40       92.65      1.50 o
  -2   6   2       10.11       11.77      0.54 o
  -1   6   2      158.93      162.85      2.04 o
   0   6   2       32.64       35.04      2.17 o
   1   6   2        7.50        6.42      0.59 o
   2   6   2       89.39       92.84      1.73 o
   3   6   2     1210.91     1237.10     14.79 o
   4   6   2       78.49       87.89      1.60 o
   5   6   2      133.18      122.61      3.21 o
   6   6   2       47.16       52.38      1.57 o
   7   6   2       69.11       74.98      1.79 o
   8   6   2       23.25       24.99      1.19 o
   9   6   2        2.48        2.83      0.64 o
  10   6   2        6.99        5.32      0.87 o
  11   6   2        0.07        1.58      0.70 o
  12   6   2        3.59        3.57      0.79 o
  13   6   2       27.31       27.31      4.01 o
  14   6   2       27.56       30.62      2.75 o
  15   6   2       11.43       11.87      1.57 o
  16   6   2        4.56        2.84      1.49 o
  17   6   2        1.70        1.55      1.37 o
  18   6   2        0.15       -1.75      1.75 o
 -18   7   2        2.94        0.16      1.77 o
 -17   7   2        0.95        1.66      1.64 o
 -16   7   2       16.88       18.04      2.52 o
 -15   7   2        0.67        1.86      1.41 o
 -14   7   2        1.75        4.93      1.53 o
 -13   7   2        1.32        1.03      0.82 o
 -12   7   2        0.15       -0.17      0.70 o
 -11   7   2      115.92      117.64      2.78 o
 -10   7   2        6.28        6.66      0.86 o
  -9   7   2        7.00        6.03      0.86 o
  -8   7   2      620.74      600.64      8.17 o
  -7   7   2       44.17       48.67      1.53 o
  -6   7   2       40.03       47.55      1.23 o
  -5   7   2      196.57      199.39      2.74 o
  -4   7   2        0.66        0.12      0.30 o
  -3   7   2        4.23        2.30      0.40 o
  -2   7   2       55.15       64.02      1.22 o
  -1   7   2        3.47        5.61      0.40 o
   0   7   2      130.80      133.57      2.06 o
   1   7   2       51.49       57.22      1.66 o
   2   7   2      137.30      140.46      2.35 o
   3   7   2      189.69      202.48      3.36 o
   4   7   2       31.08       37.32      1.37 o
   5   7   2        0.72        0.05      0.41 o
   6   7   2       54.30       58.06      2.27 o
   7   7   2        7.77        8.43      0.96 o
   8   7   2       40.58       48.72      1.98 o
   9   7   2      274.00      289.02      5.36 o
  10   7   2       70.20       66.67      2.33 o
  11   7   2       34.05       39.93      2.09 o
  12   7   2        0.30       -0.42      0.77 o
  13   7   2       15.43       18.32      4.14 o
  14   7   2        7.50        5.57      1.60 o
  15   7   2        6.63        5.24      2.26 o
  16   7   2       15.18       17.94      2.27 o
  17   7   2        0.07        0.94      1.42 o
  18   7   2        0.01        0.57      1.49 o
 -18   8   2        0.41       -1.88      1.88 o
 -17   8   2        0.01       -0.98      1.40 o
 -16   8   2        0.09       -2.56      2.56 o
 -15   8   2       10.67       17.94      5.25 o
 -14   8   2        9.36       10.83      1.49 o
 -13   8   2        7.43        6.33      1.21 o
 -12   8   2        0.41        0.55      0.80 o
 -11   8   2        2.98        2.28      0.83 o
 -10   8   2       35.84       39.10      2.35 o
  -9   8   2        9.64       10.12      0.98 o
  -8   8   2        5.97        5.90      0.82 o
  -7   8   2       87.77       87.15      2.12 o
  -6   8   2        6.63        7.52      0.66 o
  -5   8   2      169.26      173.55      2.75 o
  -4   8   2      121.52      128.28      2.35 o
  -3   8   2       46.46       43.88      1.15 o
  -2   8   2        1.92        0.83      0.32 o
  -1   8   2      125.64      136.33      2.37 o
   0   8   2      283.38      256.58      3.41 o
   1   8   2      415.17      435.10      5.56 o
   2   8   2        6.28        7.23      1.08 o
   3   8   2        9.36       10.14      0.96 o
   4   8   2       27.19       26.52      1.46 o
   5   8   2       30.45       23.95      1.43 o
   6   8   2        3.00        3.66      0.77 o
   7   8   2       25.91       20.66      1.43 o
   8   8   2        3.81        5.91      0.99 o
   9   8   2        4.30        2.69      0.90 o
  10   8   2        6.31        3.03      0.89 o
  11   8   2       34.87       35.21      2.02 o
  12   8   2        1.84        2.31      1.30 o
  13   8   2        0.24        0.22      1.24 o
  14   8   2        1.24        0.41      1.30 o
  15   8   2        0.46       -0.14      1.68 o
  16   8   2        2.28        2.33      1.45 o
  17   8   2        1.99        1.16      3.40 o
 -17   9   2        0.81       -0.89      2.16 o
 -16   9   2        7.04        6.01      2.59 o
 -15   9   2       15.19       17.74      3.24 o
 -14   9   2        9.85       10.24      2.13 o
 -13   9   2       13.48       12.91      1.55 o
 -12   9   2       36.32       39.04      2.10 o
 -11   9   2        0.18        0.28      0.76 o
 -10   9   2        4.90        4.08      1.26 o
  -9   9   2       40.83       40.21      1.73 o
  -8   9   2      191.74      176.96      4.12 o
  -7   9   2       81.80       83.72      2.15 o
  -6   9   2        3.15        1.91      0.59 o
  -5   9   2        0.87        0.19      0.45 o
  -4   9   2      106.11       98.77      2.30 o
  -3   9   2       56.70       60.98      1.77 o
  -2   9   2      281.47      272.19      4.83 o
  -1   9   2      269.75      267.73      5.00 o
   0   9   2       52.59       48.20      1.49 o
   1   9   2        2.44       -0.46      0.51 o
   2   9   2        0.46        1.93      0.64 o
   3   9   2       21.12       18.02      1.86 o
   4   9   2       24.40       25.36      1.50 o
   5   9   2        0.87       -0.53      0.53 o
   6   9   2        4.95        6.63      0.97 o
   7   9   2        6.85        4.10      0.90 o
   8   9   2      226.49      243.39      4.92 o
   9   9   2       21.50       19.08      1.53 o
  10   9   2        1.33        1.83      0.88 o
  11   9   2       14.15       14.63      1.68 o
  12   9   2        0.78        0.57      1.16 o
  13   9   2        0.15        0.96      1.34 o
  14   9   2       12.50       11.42      2.75 o
  15   9   2        1.90        1.95      2.14 o
  16   9   2        1.23        0.10      1.40 o
  17   9   2        0.00       -1.42      2.18 o
 -16  10   2        0.91       -0.42      1.89 o
 -15  10   2        2.73        6.39      2.54 o
 -14  10   2        0.64        0.30      1.32 o
 -13  10   2        6.89        7.49      2.16 o
 -12  10   2        4.75        6.41      1.73 o
 -11  10   2        5.20        5.82      1.29 o
 -10  10   2        0.89        0.56      0.75 o
  -9  10   2       49.21       49.09      2.00 o
  -8  10   2        0.07       -0.42      0.60 o
  -7  10   2       89.63       96.70      2.88 o
  -6  10   2       54.33       54.76      2.24 o
  -5  10   2       28.14       29.46      1.58 o
  -4  10   2       21.41       18.48      1.23 o
  -3  10   2      152.22      152.40      3.06 o
  -2  10   2        1.27        1.76      0.83 o
  -1  10   2      341.96      316.39      5.00 o
   0  10   2       11.37       12.07      0.94 o
   1  10   2        0.13       -0.53      0.53 o
   2  10   2        9.29       12.73      1.17 o
   3  10   2       16.51       17.50      1.58 o
   4  10   2        6.82       10.60      1.38 o
   5  10   2       10.86       10.08      1.13 o
   6  10   2        0.00       -0.98      0.98 o
   7  10   2       16.92       19.88      1.59 o
   8  10   2       16.26       14.85      1.42 o
   9  10   2        0.00       -0.44      0.79 o
  10  10   2        8.00        9.22      1.46 o
  11  10   2        0.37        1.08      1.28 o
  12  10   2        1.68       -0.52      2.60 o
  13  10   2        3.89        1.47      1.88 o
  14  10   2        4.50        6.38      2.39 o
  15  10   2        1.10        3.70      2.28 o
  16  10   2        3.35        0.14      2.17 o
 -15  11   2        1.76       -0.62      2.17 o
 -14  11   2        2.85        1.38      2.11 o
 -13  11   2        4.96        7.85      2.52 o
 -12  11   2        0.54        0.33      1.82 o
 -11  11   2       15.99       17.25      3.17 o
 -10  11   2        8.17       14.61      2.18 o
  -9  11   2        0.90        0.75      1.17 o
  -8  11   2        1.21        1.45      2.04 o
  -7  11   2        0.15       -0.93      0.93 o
  -6  11   2       18.10       21.87      1.62 o
  -5  11   2       27.19       29.05      1.59 o
  -4  11   2       48.31       52.06      1.91 o
  -3  11   2       14.45       15.68      1.20 o
  -2  11   2      141.65      158.93      3.51 o
  -1  11   2        1.23        0.44      0.70 o
   0  11   2        3.57        6.04      0.88 o
   1  11   2        6.17        4.18      0.83 o
   2  11   2       20.62       21.60      1.57 o
   3  11   2       33.17       32.17      1.87 o
   4  11   2       19.54       21.79      1.61 o
   5  11   2       55.58       62.07      4.13 o
   6  11   2       23.03       28.79      2.52 o
   7  11   2       29.53       23.68      2.34 o
   8  11   2        8.29        4.66      1.18 o
   9  11   2        2.20        2.29      1.04 o
  10  11   2        0.82       -0.27      0.98 o
  11  11   2        1.12        0.19      1.49 o
  12  11   2        0.11       -0.13      1.78 o
  13  11   2        0.75        1.22      1.92 o
  14  11   2        4.83        4.16      2.32 o
  15  11   2        0.82       -0.31      2.05 o
 -15  12   2        0.55        1.29      2.47 o
 -14  12   2        0.08        0.64      2.31 o
 -13  12   2        0.65        0.99      2.31 o
 -12  12   2        2.53        4.38      2.30 o
 -11  12   2       27.36       34.10      4.40 o
 -10  12   2        0.10       -0.83      1.75 o
  -9  12   2       23.26       25.01      2.74 o
  -8  12   2        0.96        0.58      1.26 o
  -7  12   2        2.18        2.94      1.55 o
  -6  12   2        3.33        2.86      1.41 o
  -5  12   2        0.06       -1.05      1.05 o
  -4  12   2       30.77       35.34      2.32 o
  -3  12   2        1.87        2.08      0.95 o
  -2  12   2       15.50       13.29      1.39 o
  -1  12   2        1.99        1.29      0.78 o
   0  12   2       29.71       31.59      1.92 o
   1  12   2       36.74       37.53      1.87 o
   2  12   2       14.87       18.24      1.39 o
   3  12   2        0.08       -0.72      0.72 o
   4  12   2       13.02       16.56      1.57 o
   5  12   2       15.09       21.36      1.93 o
   6  12   2       62.43       57.05      2.95 o
   7  12   2        6.54        5.37      1.31 o
   8  12   2        0.04        1.03      1.05 o
   9  12   2        0.32        0.22      0.99 o
  10  12   2        4.29        5.25      1.65 o
  11  12   2        3.29        4.17      2.09 o
  12  12   2        8.37       11.06      2.79 o
  13  12   2        3.61        6.49      2.54 o
  14  12   2        1.01        1.04      2.18 o
 -14  13   2        1.82        0.72      2.67 o
 -13  13   2        5.13        4.25      2.70 o
 -12  13   2        0.68       -1.72      2.09 o
 -11  13   2        0.06        1.49      2.23 o
 -10  13   2        7.94        6.75      2.68 o
  -9  13   2        0.31       -0.37      1.93 o
  -8  13   2       13.10       14.90      3.30 o
  -7  13   2        1.95        2.96      1.52 o
  -6  13   2        0.04       -0.35      1.29 o
  -5  13   2        0.48        0.39      1.75 o
  -4  13   2       14.03       14.17      1.71 o
  -3  13   2       50.47       51.93      2.80 o
  -2  13   2       73.92       75.90      3.10 o
  -1  13   2       11.67       12.78      1.66 o
   0  13   2        1.05        0.29      0.96 o
   1  13   2        0.02        0.13      1.26 o
   2  13   2        6.46        6.49      1.22 o
   3  13   2       12.49       12.54      1.41 o
   4  13   2        2.02        1.09      1.11 o
   5  13   2       12.61       13.68      1.69 o
   6  13   2        0.01       -0.99      0.99 o
   7  13   2        0.03        1.06      1.12 o
   8  13   2        1.42        1.93      1.23 o
   9  13   2        3.17        2.58      1.54 o
  10  13   2        0.19       -0.32      1.79 o
  11  13   2        0.46        1.15      1.90 o
  12  13   2        0.21       -0.82      1.86 o
  13  13   2        0.00        2.02      2.30 o
 -12  14   2        0.74        2.17      2.54 o
 -11  14   2        0.03       -2.04      2.04 o
 -10  14   2        0.14        0.00      2.11 o
  -9  14   2        1.26        1.24      2.15 o
  -8  14   2        0.83        4.73      2.54 o
  -7  14   2        0.63       -1.11      1.95 o
  -6  14   2        1.12       -0.64      1.77 o
  -5  14   2        6.57        7.79      3.85 o
  -4  14   2        0.28       -0.45      1.26 o
  -3  14   2       23.03       21.91      2.59 o
  -2  14   2       42.21       38.51      2.73 o
  -1  14   2       13.96       17.44      1.98 o
   0  14   2        0.00        0.18      1.09 o
   1  14   2        0.14        0.15      1.24 o
   2  14   2        8.04        5.29      1.18 o
   3  14   2        1.72        0.24      0.92 o
   4  14   2        7.97        7.73      2.92 o
   5  14   2        4.78        5.21      1.38 o
   6  14   2        0.15        1.50      1.19 o
   7  14   2        0.42       -0.44      1.35 o
   8  14   2        1.36        1.06      1.43 o
   9  14   2        4.04        7.75      2.76 o
  10  14   2        0.80        0.73      2.00 o
  11  14   2        6.65        9.08      2.86 o
  12  14   2        0.01        0.11      1.97 o
 -11  15   2        0.39        2.37      2.52 o
 -10  15   2        0.25        1.49      2.52 o
  -9  15   2        0.84        0.30      2.29 o
  -8  15   2        1.29       -1.88      1.88 o
  -7  15   2        1.42       -0.59      1.99 o
  -6  15   2        0.01        0.15      2.17 o
  -5  15   2        0.15        0.14      2.09 o
  -4  15   2        9.13       14.75      3.44 o
  -3  15   2        1.25       -0.27      1.44 o
  -2  15   2       18.47       24.09      4.83 o
  -1  15   2        5.36        6.03      1.53 o
   0  15   2       15.82       17.80      2.43 o
   1  15   2        0.49        0.82      1.17 o
   2  15   2        1.30       -0.08      1.12 o
   3  15   2        0.03        2.00      1.11 o
   4  15   2        1.04        1.14      1.44 o
   5  15   2        7.27        3.60      1.69 o
   6  15   2        6.72        6.36      1.93 o
   7  15   2        1.14        0.24      1.54 o
   8  15   2        4.10        3.34      2.11 o
   9  15   2        2.31        3.71      2.47 o
  10  15   2        7.58        8.13      2.87 o
  -9  16   2        1.07        4.31      2.82 o
  -8  16   2        0.03       -1.43      2.15 o
  -7  16   2        0.05       -2.09      2.09 o
  -6  16   2        0.04       -0.71      2.21 o
  -5  16   2        6.01        6.17      2.73 o
  -4  16   2        1.37        3.19      2.64 o
  -3  16   2        3.17        4.38      2.74 o
  -2  16   2        2.63        3.22      1.76 o
  -1  16   2        0.08       -1.30      1.30 o
   0  16   2        1.25       -0.47      1.51 o
   1  16   2        1.90        3.30      1.81 o
   2  16   2        0.63       -0.31      1.93 o
   3  16   2        1.35        0.94      1.68 o
   4  16   2        0.57        0.58      1.90 o
   5  16   2        0.20        0.19      1.62 o
   6  16   2        1.14        0.67      2.14 o
   7  16   2        0.47        1.33      1.78 o
   8  16   2        0.12       -0.24      2.02 o
   9  16   2        3.58        4.18      2.79 o
  -7  17   2        3.37        5.17      3.03 o
  -6  17   2        5.97       11.19      3.65 o
  -5  17   2        0.33        0.53      2.62 o
  -4  17   2        0.00       -0.65      2.26 o
  -3  17   2        0.15        0.48      2.62 o
  -2  17   2        0.12       -1.14      2.08 o
  -1  17   2        1.15        0.00      1.62 o
   0  17   2        1.11        1.59      1.82 o
   1  17   2        0.21       -0.48      1.68 o
   2  17   2        0.43       -1.22      1.65 o
   3  17   2        3.82        2.88      3.73 o
   4  17   2        0.16       -1.21      1.72 o
   5  17   2        3.13        1.83      1.96 o
   6  17   2        0.35       -0.24      1.78 o
  -2  18   2        0.01       -2.56      2.56 o
  -1  18   2        0.01        2.03      2.90 o
   0  18   2        1.01       -0.27      1.85 o
   1  18   2        0.04        0.02      1.84 o
 -19   1   3        2.93        0.19      2.67 o
 -18   1   3        0.64        0.88      1.54 o
 -17   1   3        1.24        2.23      1.50 o
 -16   1   3        0.04        2.50      1.48 o
 -15   1   3       10.50       11.70      1.40 o
 -14   1   3       92.02       92.71      2.99 o
 -13   1   3       42.86       57.83      2.36 o
 -12   1   3      139.58      141.74      5.86 o
 -11   1   3       29.13       26.65      1.58 o
 -10   1   3       69.28       67.23      2.09 o
  -9   1   3      163.06      155.40      3.76 o
  -8   1   3       15.52       19.55      1.00 o
  -7   1   3       52.65       56.61      1.37 o
  -6   1   3       45.78       51.13      1.34 o
  -5   1   3      456.86      510.27      6.51 o
  -4   1   3       51.34       55.30      0.95 o
  -3   1   3      904.93      965.12     12.56 o
  -2   1   3      794.30      798.10      7.86 o
  -1   1   3       70.11       73.73      1.21 o
   0   1   3     1613.71     1589.26     23.70 o
   1   1   3      465.93      494.05      7.49 o
   2   1   3     1554.70     1541.29     13.25 o
   3   1   3       55.47       54.03      1.05 o
   4   1   3        0.38        0.17      0.22 o
   5   1   3      437.59      429.03      5.24 o
   6   1   3       17.43       13.13      0.95 o
   7   1   3       85.65       96.55      2.07 o
   8   1   3       27.93       24.03      1.09 o
   9   1   3        0.16        0.17      0.43 o
  10   1   3        7.08        6.96      0.74 o
  11   1   3      178.40      189.95      3.27 o
  12   1   3       21.02       23.14      1.27 o
  13   1   3       24.52       24.81      1.86 o
  14   1   3        9.82       10.10      0.89 o
  15   1   3        5.33        4.53      0.78 o
  16   1   3        0.01        0.81      0.70 o
  17   1   3        0.01       -0.91      0.91 o
  18   1   3        0.12        0.91      1.39 o
  19   1   3        1.12       -1.33      1.33 o
 -19   2   3        0.04       -0.19      2.34 o
 -18   2   3        2.27        0.41      1.65 o
 -17   2   3        0.66       -1.15      1.32 o
 -16   2   3        0.07       -1.14      1.14 o
 -15   2   3        5.07        2.99      1.07 o
 -14   2   3        1.94        1.40      0.94 o
 -13   2   3        6.55        7.26      1.61 o
 -12   2   3       61.53       61.26      2.27 o
 -11   2   3       24.91       18.52      1.39 o
 -10   2   3       52.43       52.28      2.11 o
  -9   2   3      264.86      249.92      6.49 o
  -8   2   3      148.77      153.30      3.58 o
  -7   2   3        1.12       -0.06      0.31 o
  -6   2   3       39.05       35.64      1.08 o
  -5   2   3     2340.30     2423.35     31.08 o
  -4   2   3      142.88      146.30      1.99 o
  -3   2   3      134.65      112.63      1.56 o
  -2   2   3        1.72        1.36      0.21 o
  -1   2   3       17.29       23.40      0.87 o
   0   2   3       41.45       51.29      0.74 o
   1   2   3       14.79       10.56      0.48 o
   2   2   3       19.02       21.85      0.57 o
   3   2   3      250.24      239.41      3.04 o
   4   2   3      183.95      175.00      2.51 o
   5   2   3      197.69      193.23      3.29 o
   6   2   3      710.87      751.21      9.46 o
   7   2   3        5.31        4.62      0.61 o
   8   2   3      193.42      201.79      3.42 o
   9   2   3       43.66       44.78      1.50 o
  10   2   3        4.62        7.97      0.77 o
  11   2   3       40.67       34.76      1.48 o
  12   2   3        0.00       -0.36      0.55 o
  13   2   3       18.02       17.48      1.15 o
  14   2   3       11.82       12.42      1.06 o
  15   2   3        7.66        8.80      0.90 o
  16   2   3        0.30       -0.25      0.74 o
  17   2   3        5.83        6.23      1.20 o
  18   2   3       13.45       11.90      2.99 o
  19   2   3        5.86        7.02      1.86 o
 -19   3   3       12.52       17.54      2.84 o
 -18   3   3        8.31       11.82      2.32 o
 -17   3   3        0.95       -0.32      1.43 o
 -16   3   3        0.11        0.02      1.32 o
 -15   3   3        0.33        1.63      0.93 o
 -14   3   3       16.01       17.06      1.58 o
 -13   3   3       86.89       95.16      2.92 o
 -12   3   3        0.02        0.26      0.75 o
 -11   3   3       53.26       57.99      2.13 o
 -10   3   3      230.43      228.90      3.86 o
  -9   3   3       62.48       57.91      1.62 o
  -8   3   3        5.10        4.78      0.59 o
  -7   3   3        3.44        2.45      0.50 o
  -6   3   3       42.67       40.82      1.21 o
  -5   3   3     1186.10     1155.12     13.89 o
  -4   3   3       63.11       64.32      1.66 o
  -3   3   3      677.89      679.55      8.29 o
  -2   3   3      353.74      372.91      3.92 o
  -1   3   3      552.45      587.02      5.33 o
   0   3   3      106.75      109.73      1.59 o
   1   3   3      109.66      103.80      1.34 o
   2   3   3      930.84      969.05     11.52 o
   3   3   3     1154.58     1099.99     12.03 o
   4   3   3     1788.04     1781.34     18.88 o
   5   3   3      184.21      185.73      2.96 o
   6   3   3      338.78      363.27      6.13 o
   7   3   3       49.44       48.96      1.43 o
   8   3   3      164.91      148.41      2.81 o
   9   3   3       32.80       32.91      1.65 o
  10   3   3       10.26       10.42      0.92 o
  11   3   3       10.89       11.04      0.92 o
  12   3   3       28.73       29.33      1.39 o
  13   3   3        2.45        1.78      0.69 o
  14   3   3        3.75        3.05      0.92 o
  15   3   3        0.58        1.25      0.73 o
  16   3   3        3.46        3.51      0.94 o
  17   3   3        1.73        2.94      1.07 o
  18   3   3        6.22        7.10      1.77 o
 -19   4   3        5.51        2.64      2.11 o
 -18   4   3        2.17        2.09      1.79 o
 -17   4   3        3.39        1.00      1.68 o
 -16   4   3        0.04        0.23      1.34 o
 -15   4   3        0.60        1.79      1.91 o
 -14   4   3        0.00        0.74      0.89 o
 -13   4   3        0.24       -0.21      0.76 o
 -12   4   3       95.76       92.37      2.90 o
 -11   4   3       40.80       37.23      1.61 o
 -10   4   3        0.17        0.98      0.66 o
  -9   4   3       32.56       31.94      1.36 o
  -8   4   3        3.99        3.65      0.58 o
  -7   4   3        0.33       -0.06      0.36 o
  -6   4   3      210.39      230.67      3.59 o
  -5   4   3        0.00        0.03      0.34 o
  -4   4   3      197.59      195.08      2.67 o
  -3   4   3     2303.45     2345.62     22.82 o
  -2   4   3        5.84        3.45      0.35 o
  -1   4   3      788.77      825.09      9.14 o
   0   4   3      101.48      109.11      1.71 o
   1   4   3       54.02       52.12      1.12 o
   2   4   3       63.67       61.99      2.00 o
   3   4   3      614.88      580.71      6.72 o
   4   4   3      211.49      212.14      3.26 o
   5   4   3       38.18       41.13      1.44 o
   6   4   3      107.84      109.86      2.89 o
   7   4   3        2.46        1.50      0.75 o
   8   4   3       13.60       14.05      0.92 o
   9   4   3        0.20        0.00      0.53 o
  10   4   3        3.20        2.21      0.67 o
  11   4   3        1.64       -0.57      0.57 o
  12   4   3       12.41       12.95      1.02 o
  13   4   3       12.15       12.76      1.07 o
  14   4   3        0.05        0.08      0.66 o
  15   4   3        6.56        4.86      0.88 o
  16   4   3        1.45        2.04      1.01 o
  17   4   3        0.80        2.21      1.36 o
  18   4   3        0.00       -1.01      1.37 o
 -19   5   3        0.87       -1.60      1.60 o
 -18   5   3        6.45        4.57      2.00 o
 -17   5   3        2.60       -0.18      1.51 o
 -16   5   3        4.96        6.31      1.78 o
 -15   5   3        8.32        6.32      1.38 o
 -14   5   3        1.89        1.26      0.87 o
 -13   5   3        9.62       11.09      1.32 o
 -12   5   3        0.31        0.29      0.92 o
 -11   5   3        2.89        2.92      0.73 o
 -10   5   3        0.79        0.59      0.57 o
  -9   5   3      263.19      259.12      4.69 o
  -8   5   3        0.37        0.86      0.48 o
  -7   5   3       35.94       32.02      1.25 o
  -6   5   3       23.78       28.07      1.13 o
  -5   5   3       38.76       27.87      1.39 o
  -4   5   3       80.77       91.58      1.66 o
  -3   5   3     2229.36     2299.64     24.40 o
  -2   5   3      241.46      207.95      2.63 o
  -1   5   3       98.24      101.96      1.85 o
   0   5   3      570.64      551.17      5.89 o
   1   5   3       11.79       15.53      0.73 o
   2   5   3        0.09       -0.11      0.31 o
   3   5   3       29.16       36.17      1.07 o
   4   5   3      219.54      245.15      4.22 o
   5   5   3      207.80      205.66      3.22 o
   6   5   3       70.43       71.74      1.81 o
   7   5   3        5.26        6.03      0.69 o
   8   5   3      170.22      185.28      3.25 o
   9   5   3      155.08      149.26      2.90 o
  10   5   3        9.73        9.27      0.92 o
  11   5   3        4.77        4.17      0.79 o
  12   5   3       39.96       39.56      2.67 o
  13   5   3       48.54       57.44      2.15 o
  14   5   3        0.31        0.51      0.81 o
  15   5   3        3.83        4.38      2.06 o
  16   5   3        0.18       -0.14      1.04 o
  17   5   3        0.00       -1.09      1.32 o
  18   5   3        4.62        4.04      1.68 o
 -18   6   3        1.79       -0.01      1.85 o
 -17   6   3        0.02        1.55      1.59 o
 -16   6   3       42.04       57.29      4.11 o
 -15   6   3        9.14       10.66      1.66 o
 -14   6   3        0.15        0.70      1.02 o
 -13   6   3        8.36        9.39      1.82 o
 -12   6   3        3.36        3.62      0.84 o
 -11   6   3      291.72      293.12      4.93 o
 -10   6   3        1.56        1.63      0.66 o
  -9   6   3       12.31       15.07      1.07 o
  -8   6   3       67.56       55.06      1.66 o
  -7   6   3       63.76       64.87      3.26 o
  -6   6   3       27.43       32.63      1.31 o
  -5   6   3        7.37        8.80      0.60 o
  -4   6   3        0.01       -0.11      0.36 o
  -3   6   3        1.22        1.33      0.37 o
  -2   6   3        4.45        7.34      0.53 o
  -1   6   3      122.60      125.69      2.01 o
   0   6   3      676.10      686.14      7.94 o
   1   6   3       57.03       49.20      1.89 o
   2   6   3        9.17       11.17      0.80 o
   3   6   3        0.36        0.46      0.42 o
   4   6   3      101.48       95.89      2.32 o
   5   6   3       72.70       71.83      2.06 o
   6   6   3       23.06       16.96      2.40 o
   7   6   3      202.51      209.05      4.09 o
   8   6   3      107.90      101.98      2.75 o
   9   6   3        2.65        2.76      0.85 o
  10   6   3       13.17       14.36      1.30 o
  11   6   3       24.03       22.89      1.63 o
  12   6   3       90.96       97.97      3.77 o
  13   6   3        2.44        3.86      1.00 o
  14   6   3        0.27       -0.27      0.88 o
  15   6   3        0.02       -0.13      1.26 o
  16   6   3        0.33        0.05      1.37 o
  17   6   3        0.61       -0.03      1.33 o
  18   6   3        0.00       -0.14      2.06 o
 -18   7   3        8.45        8.81      2.32 o
 -17   7   3        1.25        2.32      1.85 o
 -16   7   3        9.58       11.31      2.26 o
 -15   7   3       16.23       20.43      2.61 o
 -14   7   3        3.38        3.98      1.30 o
 -13   7   3        4.62        6.44      1.16 o
 -12   7   3        9.25        7.49      1.15 o
 -11   7   3        9.09        9.34      1.02 o
 -10   7   3        1.16        0.03      0.62 o
  -9   7   3      109.19       96.91      2.42 o
  -8   7   3       26.84       28.59      1.43 o
  -7   7   3       90.16       84.31      2.07 o
  -6   7   3       27.58       21.29      1.13 o
  -5   7   3       56.64       50.75      1.28 o
  -4   7   3       10.07        7.83      0.76 o
  -3   7   3      345.90      338.21      4.40 o
  -2   7   3      244.09      235.00      3.28 o
  -1   7   3       11.58       12.88      1.30 o
   0   7   3      240.83      235.12      3.67 o
   1   7   3       75.97       73.00      1.96 o
   2   7   3        7.35        4.41      0.61 o
   3   7   3        6.75        7.48      0.73 o
   4   7   3      116.69      110.03      2.62 o
   5   7   3       12.80       15.46      1.14 o
   6   7   3       10.67       11.57      1.31 o
   7   7   3      248.11      249.02      4.76 o
   8   7   3       63.58       62.38      2.43 o
   9   7   3      120.64      120.78      5.41 o
  10   7   3       15.54       13.05      1.32 o
  11   7   3       20.94       18.50      1.55 o
  12   7   3        0.28        0.34      0.94 o
  13   7   3        3.62        4.69      1.12 o
  14   7   3        0.54       -0.23      1.02 o
  15   7   3       11.07       11.60      2.20 o
  16   7   3        0.01        0.39      1.40 o
  17   7   3        1.58        2.12      1.61 o
 -17   8   3        0.35       -1.08      1.67 o
 -16   8   3        0.00       -0.39      1.54 o
 -15   8   3        8.50       11.71      2.25 o
 -14   8   3       19.82       23.30      2.19 o
 -13   8   3        0.26        0.11      0.84 o
 -12   8   3        6.42        4.64      0.95 o
 -11   8   3        0.97        0.79      0.72 o
 -10   8   3       18.71       18.46      1.31 o
  -9   8   3       31.71       32.63      1.60 o
  -8   8   3       54.70       60.76      1.89 o
  -7   8   3      150.19      153.80      3.06 o
  -6   8   3      106.43      110.49      3.02 o
  -5   8   3       54.35       56.08      2.32 o
  -4   8   3       57.43       61.28      1.91 o
  -3   8   3      193.58      196.36      3.40 o
  -2   8   3        3.53        2.61      0.84 o
  -1   8   3       18.57       18.79      1.17 o
   0   8   3      151.13      139.24      2.66 o
   1   8   3      114.71      128.47      2.85 o
   2   8   3       54.49       62.69      3.22 o
   3   8   3       58.51       59.13      1.93 o
   4   8   3        0.12        0.60      0.59 o
   5   8   3        0.82        2.39      0.78 o
   6   8   3        7.14        7.52      1.24 o
   7   8   3       15.91       16.88      1.98 o
   8   8   3       84.79       87.50      2.69 o
   9   8   3       29.65       27.70      1.78 o
  10   8   3        8.85        7.44      1.12 o
  11   8   3        3.65        0.75      1.18 o
  12   8   3        1.41        0.60      0.89 o
  13   8   3        0.25        2.08      0.98 o
  14   8   3        0.41       -1.24      1.25 o
  15   8   3        4.25        5.11      1.77 o
  16   8   3        0.79        2.92      2.28 o
  17   8   3        0.01       -0.19      2.09 o
 -17   9   3        0.40        2.54      2.50 o
 -16   9   3        2.59        2.10      1.77 o
 -15   9   3        5.63        9.06      2.15 o
 -14   9   3       19.44       25.62      3.27 o
 -13   9   3        3.40        9.15      1.70 o
 -12   9   3       11.49       10.06      1.30 o
 -11   9   3       12.99       11.58      1.27 o
 -10   9   3        6.52        5.41      0.92 o
  -9   9   3        3.99        3.78      0.80 o
  -8   9   3        9.21        8.58      0.96 o
  -7   9   3      281.17      249.54      4.99 o
  -6   9   3      341.43      324.48      5.94 o
  -5   9   3       67.74       68.47      2.30 o
  -4   9   3       35.78       40.63      1.61 o
  -3   9   3        7.82        8.20      0.86 o
  -2   9   3      180.27      183.39      3.37 o
  -1   9   3       11.26       10.36      0.94 o
   0   9   3        0.38        0.27      0.75 o
   1   9   3       16.28       19.03      1.40 o
   2   9   3       28.22       29.95      1.61 o
   3   9   3       83.50       80.00      2.38 o
   4   9   3        0.20       -0.21      0.58 o
   5   9   3        9.92       11.97      1.17 o
   6   9   3        0.76        0.46      0.72 o
   7   9   3       27.34       27.46      1.94 o
   8   9   3      136.03      148.63      3.67 o
   9   9   3        8.98       11.32      1.29 o
  10   9   3        5.83        8.58      1.21 o
  11   9   3        3.05        2.41      1.10 o
  12   9   3        0.18        1.96      0.99 o
  13   9   3        0.13       -0.44      1.20 o
  14   9   3        0.91        0.73      1.37 o
  15   9   3       16.25       16.75      4.09 o
  16   9   3        2.66        2.46      2.16 o
 -13  10   3        0.11       -0.24      1.22 o
 -12  10   3        0.32        0.07      1.17 o
 -11  10   3        3.51        3.25      1.33 o
 -10  10   3        0.20        0.39      0.88 o
  -9  10   3        4.04        3.44      1.01 o
  -8  10   3        0.57        0.16      0.81 o
  -7  10   3        1.02        2.05      0.89 o
  -6  10   3       71.03       75.27      2.58 o
  -5  10   3       87.19       94.60      2.83 o
  -4  10   3        3.23        2.48      0.75 o
  -3  10   3        4.37        2.19      0.74 o
  -2  10   3       50.50       53.82      1.81 o
  -1  10   3       22.62       21.90      1.32 o
   0  10   3      233.15      231.27      4.73 o
   1  10   3      118.25      121.67      2.49 o
   2  10   3        0.32        0.10      0.69 o
   3  10   3        0.83        0.64      0.71 o
   4  10   3        8.53       10.50      1.94 o
   5  10   3        0.97       -0.06      0.68 o
   6  10   3        2.93        2.95      0.90 o
   7  10   3       44.38       33.45      1.99 o
   8  10   3        1.73        2.22      0.92 o
   9  10   3        1.61        0.78      0.87 o
  10  10   3       10.51       14.21      1.50 o
  11  10   3        2.29        2.65      1.02 o
  12  10   3        1.34        1.42      1.16 o
  13  10   3        0.00       -0.37      2.04 o
  14  10   3        1.21        1.37      1.49 o
  15  10   3        2.12        3.85      2.40 o
 -14  11   3       12.21       10.22      3.05 o
 -13  11   3       42.84       39.74      4.85 o
 -12  11   3        5.00        7.93      1.98 o
 -11  11   3        3.19        3.06      1.56 o
 -10  11   3        0.13       -0.59      1.01 o
  -9  11   3       10.27        9.41      1.75 o
  -8  11   3       12.04        9.57      1.34 o
  -7  11   3       30.17       33.08      2.04 o
  -6  11   3       10.78        8.66      1.22 o
  -5  11   3        0.78        0.94      0.89 o
  -4  11   3       67.57       65.95      3.44 o
  -3  11   3       63.70       65.25      2.08 o
  -2  11   3       17.92       21.16      1.38 o
  -1  11   3      134.20      139.20      3.05 o
   0  11   3      139.53      142.10      3.09 o
   1  11   3       10.61        9.55      0.94 o
   2  11   3       36.90       35.96      1.75 o
   3  11   3       15.36       15.55      2.36 o
   4  11   3        3.93        1.25      1.02 o
   5  11   3        1.82        0.55      0.81 o
   6  11   3       12.78       12.59      1.41 o
   7  11   3        0.12       -0.20      0.83 o
   8  11   3        0.20       -0.36      0.84 o
   9  11   3       11.60        7.90      1.25 o
  10  11   3        9.81        5.41      1.37 o
  11  11   3        3.12       -0.25      1.07 o
  12  11   3        0.43        0.00      1.56 o
  13  11   3        1.28        1.28      1.46 o
  14  11   3        0.25       -1.54      1.71 o
  15  11   3        7.09        5.42      2.64 o
 -14  12   3        1.62        4.91      2.77 o
 -13  12   3        0.07        0.93      2.38 o
 -12  12   3       12.88       14.32      3.35 o
 -11  12   3        3.24        6.61      1.92 o
 -10  12   3        0.19       -0.41      1.34 o
  -9  12   3        1.03        0.82      1.33 o
  -8  12   3        8.23        5.40      1.66 o
  -7  12   3        4.16        1.45      1.48 o
  -6  12   3        8.97        6.88      1.45 o
  -5  12   3       24.87       22.96      1.78 o
  -4  12   3        7.36        4.77      1.25 o
  -3  12   3       18.63       20.65      1.81 o
  -2  12   3       32.95       30.09      1.68 o
  -1  12   3       54.41       71.80      2.21 o
   0  12   3        0.43        0.09      0.71 o
   1  12   3       12.77       18.86      1.41 o
   2  12   3        2.02        0.07      0.72 o
   3  12   3        0.37       -0.74      0.74 o
   4  12   3       10.88       13.08      1.87 o
   5  12   3        0.80        0.81      0.91 o
   6  12   3        0.45       -0.64      0.82 o
   7  12   3        0.29        0.89      0.96 o
   8  12   3        4.66        6.21      1.38 o
   9  12   3        7.74        8.18      1.50 o
  10  12   3        8.23        6.18      1.51 o
  11  12   3        0.03        0.25      1.33 o
  12  12   3        0.28       -1.18      1.48 o
  13  12   3        0.00        2.19      2.11 o
  14  12   3        3.49        5.05      2.60 o
 -13  13   3        0.62        1.90      2.70 o
 -12  13   3        5.26       10.55      3.27 o
 -11  13   3        0.00        0.32      2.30 o
 -10  13   3        1.41        0.53      1.74 o
  -9  13   3        1.33        3.80      1.66 o
  -8  13   3        6.73        4.44      1.77 o
  -7  13   3        0.05        0.10      1.34 o
  -6  13   3        5.58        7.73      1.90 o
  -5  13   3        3.10        3.92      1.65 o
  -4  13   3        5.30        6.69      1.90 o
  -3  13   3        2.67        2.18      1.22 o
  -2  13   3       12.14       15.24      1.62 o
  -1  13   3       22.92       27.91      1.95 o
   0  13   3        0.32       -0.71      0.74 o
   1  13   3        4.18        4.11      1.20 o
   2  13   3        0.85        1.11      0.84 o
   3  13   3        0.18        0.25      0.80 o
   4  13   3       20.80       22.77      1.95 o
   5  13   3       15.56       17.61      1.94 o
   6  13   3        7.75        3.22      1.29 o
   7  13   3        9.85        6.99      1.80 o
   8  13   3        0.22        1.76      1.15 o
   9  13   3        3.80        5.46      1.40 o
  10  13   3        0.18        0.14      1.23 o
  11  13   3        2.41        4.03      1.69 o
  12  13   3        0.03        0.07      2.10 o
 -12  14   3        0.55       -1.36      2.40 o
 -11  14   3        0.66        0.49      2.40 o
 -10  14   3        5.19        4.77      2.87 o
  -9  14   3        0.05       -1.44      1.85 o
  -8  14   3        2.06        2.99      2.47 o
  -7  14   3        4.53        9.32      4.87 o
  -6  14   3       10.79       14.57      2.48 o
  -5  14   3        5.06        4.61      2.50 o
  -4  14   3       22.56       24.46      2.96 o
  -3  14   3        1.46        1.98      1.58 o
  -2  14   3        0.00       -0.50      1.04 o
  -1  14   3        0.32        1.95      1.24 o
   0  14   3        0.86       -1.03      1.03 o
   1  14   3        0.76       -0.95      0.95 o
   2  14   3        0.16        0.08      1.05 o
   3  14   3        2.85        1.87      1.02 o
   4  14   3        0.22        0.60      1.14 o
   5  14   3        3.86        5.13      1.41 o
   6  14   3       18.11       18.63      2.81 o
   7  14   3        3.00        6.59      1.50 o
   8  14   3        2.37        0.53      1.26 o
   9  14   3        7.97        8.17      1.89 o
  10  14   3        0.01        0.23      1.42 o
  11  14   3        2.76        0.53      2.24 o
 -10  15   3        0.22       -0.22      2.53 o
  -9  15   3        6.77        5.81      3.06 o
  -8  15   3        0.53        1.52      2.37 o
  -7  15   3        1.04        3.39      2.42 o
  -6  15   3        0.07       -1.42      1.42 o
  -5  15   3        6.21        8.43      2.64 o
  -4  15   3        0.13        1.79      1.96 o
  -3  15   3        1.18        2.66      1.77 o
  -2  15   3       23.04       15.77      6.70 o
  -1  15   3        0.03       -0.14      1.19 o
   0  15   3        1.99        2.12      1.31 o
   1  15   3        0.00       -1.11      1.11 o
   2  15   3        0.63        0.58      1.19 o
   3  15   3        3.09        2.29      1.15 o
   4  15   3        6.70        6.58      1.36 o
   5  15   3        0.26        1.13      1.10 o
   6  15   3        0.14       -0.25      1.22 o
   7  15   3        0.90        0.79      1.34 o
   8  15   3        7.56        6.57      1.68 o
   9  15   3        0.03        0.82      2.02 o
  10  15   3        7.03        7.28      2.85 o
  -8  16   3        2.75        1.95      2.79 o
  -7  16   3        0.09        3.13      2.67 o
  -6  16   3        1.65        4.45      3.04 o
  -5  16   3        0.52       -1.44      2.33 o
  -4  16   3        0.26        0.19      2.10 o
  -3  16   3        0.62        1.37      1.77 o
  -2  16   3        6.82       11.68      3.17 o
  -1  16   3       12.74       14.91      2.71 o
   0  16   3        1.43        1.69      1.55 o
   1  16   3        0.02       -1.27      1.27 o
   2  16   3        0.00        0.57      1.31 o
   3  16   3        0.42       -1.35      1.35 o
   4  16   3        1.21        1.49      1.20 o
   5  16   3        4.69        6.70      1.49 o
   6  16   3        0.00        0.49      1.81 o
   7  16   3        2.25        4.00      1.98 o
   8  16   3        1.34        1.89      1.94 o
  -5  17   3        2.08        1.51      3.09 o
  -4  17   3        0.46        3.30      2.84 o
  -3  17   3        0.82        1.29      2.76 o
  -2  17   3        0.51       -1.36      2.62 o
  -1  17   3        0.62       -0.69      2.28 o
   0  17   3        1.16        1.40      1.77 o
   1  17   3        1.59        2.07      1.85 o
   2  17   3        1.21       -0.01      2.26 o
   3  17   3        0.32        1.95      1.95 o
   4  17   3        1.19        1.89      2.66 o
   5  17   3        0.93        0.36      1.81 o
 -19   0   4        1.66       -1.52      2.20 o
 -18   0   4        0.06        1.25      2.48 o
 -17   0   4        0.75        1.63      1.71 o
 -16   0   4       63.92       62.62      7.59 o
 -15   0   4       21.28       19.83      2.55 o
 -14   0   4        2.34        7.50      1.81 o
 -13   0   4       55.79       57.65      3.49 o
 -12   0   4       16.95       13.21      1.87 o
 -11   0   4       91.02       82.00      7.68 o
 -10   0   4       60.28       65.39      4.28 o
  -9   0   4      110.91      107.89      3.82 o
  -8   0   4      788.56      796.97     16.26 o
  -7   0   4      857.67      846.28     16.94 o
  -6   0   4     1091.49     1172.49     15.60 o
  -5   0   4      441.60      417.77      7.10 o
  -4   0   4       47.84       54.11      1.53 o
  -3   0   4      158.08      147.97      2.49 o
  -2   0   4       24.53       28.49      0.89 o
  -1   0   4      595.84      627.52     12.81 o
   0   0   4      351.96      378.72      8.60 o
   1   0   4      152.12      197.26      3.62 o
   2   0   4      463.66      469.44      7.72 o
   3   0   4        1.05        1.23      0.39 o
   4   0   4        1.23        3.47      0.57 o
   5   0   4        1.87        0.53      0.84 o
   7   0   4        1.97        4.36      0.97 o
   8   0   4      173.29      207.74      4.68 o
   9   0   4       15.55       17.84      1.48 o
  10   0   4        2.81       -0.05      1.08 o
  11   0   4       20.54       13.32      1.44 o
  12   0   4        6.46        4.60      1.10 o
  13   0   4        0.17        1.49      1.02 o
  14   0   4       18.16       15.51      2.82 o
  15   0   4        3.39        1.81      1.00 o
  16   0   4        0.05       -0.21      1.10 o
  17   0   4       24.98       25.24      2.87 o
  18   0   4        4.70        9.60      2.17 o
 -19   1   4        1.00       -0.95      1.70 o
 -18   1   4        1.58        0.07      1.70 o
 -17   1   4        1.56        4.10      1.48 o
 -16   1   4        5.78        7.43      1.37 o
 -15   1   4       13.51       12.28      1.49 o
 -14   1   4       70.57       76.48      2.79 o
 -13   1   4       94.13       86.37      2.83 o
 -12   1   4       58.12       54.09      2.32 o
 -11   1   4        7.41        5.47      1.47 o
 -10   1   4        0.91        0.73      0.64 o
  -9   1   4        9.44       11.18      1.07 o
  -8   1   4       33.57       40.12      1.66 o
  -7   1   4        0.23        0.88      0.45 o
  -6   1   4      179.18      179.40      2.21 o
  -5   1   4       58.67       61.27      1.14 o
  -4   1   4      434.08      439.98      4.74 o
  -3   1   4       49.31       43.67      0.83 o
  -2   1   4       65.23       86.07      1.87 o
  -1   1   4      175.14      161.50      2.41 o
   0   1   4      469.81      479.61      6.21 o
   1   1   4       58.90       53.87      1.22 o
   2   1   4      578.54      590.63      6.17 o
   3   1   4     1122.78     1125.07      9.94 o
   4   1   4      175.84      177.21      2.33 o
   5   1   4      164.69      193.17      3.47 o
   7   1   4      150.21      161.00      3.67 o
   8   1   4        5.40        5.27      0.67 o
   9   1   4       46.21       41.76      1.45 o
  10   1   4       51.66       49.03      1.64 o
  11   1   4        0.04        0.80      0.57 o
  12   1   4        0.60        0.82      0.64 o
  13   1   4        3.94        3.58      1.30 o
  14   1   4        1.07        0.67      0.66 o
  15   1   4        1.13        0.98      0.79 o
  16   1   4        9.52        8.65      1.02 o
  17   1   4        0.02        0.91      0.82 o
  18   1   4        3.12        5.67      1.21 o
 -19   2   4       23.14       24.96      3.39 o
 -18   2   4        0.01        0.00      1.73 o
 -17   2   4        3.04        1.69      1.31 o
 -16   2   4        0.01       -0.85      0.97 o
 -15   2   4        0.03       -0.20      0.93 o
 -14   2   4        5.34        7.91      1.24 o
 -13   2   4        0.46        1.41      0.85 o
 -12   2   4       16.38       13.06      1.31 o
 -11   2   4       78.64       76.17      2.44 o
 -10   2   4       85.42       84.45      2.50 o
  -9   2   4       84.06       80.00      2.36 o
  -8   2   4       89.74       86.80      5.66 o
  -7   2   4      174.20      172.61      3.82 o
  -6   2   4       47.42       48.62      1.44 o
  -5   2   4        1.56        1.92      0.41 o
  -4   2   4      419.61      459.76      4.65 o
  -3   2   4      331.38      329.40      3.35 o
  -2   2   4      770.66      794.78      7.11 o
  -1   2   4      131.55      143.49      1.88 o
   0   2   4      566.29      578.57      6.03 o
   1   2   4       48.15       48.59      0.87 o
   2   2   4       68.48       59.40      1.76 o
   3   2   4      767.97      780.94      7.53 o
   4   2   4     1688.70     1635.19     18.95 o
   5   2   4        0.78        0.50      0.27 o
   6   2   4       24.46       21.35      1.73 o
   7   2   4        0.06       -0.33      0.33 o
   8   2   4        7.22        8.23      0.95 o
   9   2   4       20.76       21.16      1.59 o
  10   2   4       12.46       12.19      0.95 o
  11   2   4        9.49       10.33      1.39 o
  12   2   4       14.70       12.58      1.07 o
  13   2   4        5.25        5.29      0.87 o
  14   2   4       21.47       20.52      1.32 o
  15   2   4       17.93       21.07      1.40 o
  16   2   4        0.00        0.02      0.72 o
  17   2   4        5.14        4.32      1.14 o
  18   2   4        0.01       -0.21      1.21 o
 -19   3   4        4.81        6.67      4.85 o
 -18   3   4        0.24        0.48      1.71 o
 -17   3   4        0.49        0.11      1.40 o
 -16   3   4        0.84        1.52      1.11 o
 -15   3   4        6.08        4.16      1.16 o
 -14   3   4       32.46       38.27      2.23 o
 -13   3   4       10.41       12.50      1.41 o
 -12   3   4        4.06        1.01      0.81 o
 -11   3   4       57.76       43.91      2.14 o
 -10   3   4       23.54       27.01      1.64 o
  -9   3   4      432.06      436.38      6.31 o
  -8   3   4      341.69      342.77      5.13 o
  -7   3   4      514.36      553.10      8.17 o
  -6   3   4        4.05        4.16      0.62 o
  -5   3   4       79.33       73.77      2.42 o
  -4   3   4     1088.81     1129.25     19.89 o
  -3   3   4      738.66      742.10      7.59 o
  -2   3   4      246.46      249.45      5.90 o
  -1   3   4      742.79      776.93      7.40 o
   0   3   4      155.94      157.18      1.82 o
   1   3   4       88.03       95.33      1.27 o
   2   3   4       20.44       20.17      0.59 o
   3   3   4      231.54      219.51      2.80 o
   4   3   4       33.71       30.16      1.06 o
   5   3   4       46.07       49.39      2.37 o
   7   3   4      207.43      216.02      8.08 o
   8   3   4       39.48       39.46      1.55 o
   9   3   4       45.57       44.88      1.71 o
  10   3   4       23.03       23.98      1.40 o
  11   3   4        0.94        2.11      0.70 o
  12   3   4        0.00       -0.61      0.61 o
  13   3   4        5.53        3.91      0.83 o
  14   3   4       42.33       44.63      1.84 o
  15   3   4        0.45        1.26      0.79 o
  16   3   4        0.53       -0.04      0.87 o
  17   3   4        5.21        6.07      1.33 o
  18   3   4        0.33       -0.93      1.23 o
 -18   4   4        1.16       -0.98      1.69 o
 -17   4   4       11.23        9.65      1.90 o
 -16   4   4        1.44        0.49      1.06 o
 -15   4   4        1.19       -0.10      0.97 o
 -14   4   4        0.86        0.90      0.95 o
 -13   4   4        3.60        2.68      0.99 o
 -12   4   4       20.16       20.11      1.59 o
 -11   4   4        5.20        8.06      1.10 o
 -10   4   4      638.84      563.69      9.00 o
  -9   4   4      188.63      202.92      3.65 o
  -8   4   4       29.52       29.56      1.33 o
  -7   4   4        5.43        6.20      0.70 o
  -6   4   4      192.16      196.53      3.32 o
  -5   4   4       71.04       74.64      3.51 o
  -4   4   4        8.09       11.96      0.63 o
  -3   4   4      543.49      537.24      5.43 o
  -2   4   4       18.95       19.21      0.71 o
  -1   4   4       87.49       94.94      1.41 o
   0   4   4      480.75      495.08      5.26 o
   1   4   4       60.34       49.52      0.93 o
   2   4   4       48.07       41.82      0.89 o
   3   4   4       65.63       70.92      1.61 o
   4   4   4       21.60       23.48      1.17 o
   5   4   4      100.96      126.09      2.82 o
   6   4   4      510.03      474.64     15.54 o
   7   4   4      215.75      217.86      4.17 o
   8   4   4       10.39        9.97      1.58 o
   9   4   4        0.89        0.21      0.66 o
  10   4   4        9.56       11.94      1.00 o
  11   4   4        0.20       -0.17      0.61 o
  12   4   4       18.29       15.61      1.12 o
  13   4   4       68.32       63.26      2.25 o
  14   4   4       29.44       35.76      2.97 o
  15   4   4        0.92        0.61      0.92 o
  16   4   4        0.48       -0.51      0.87 o
  17   4   4        0.38        0.33      1.07 o
  18   4   4        1.05        1.40      1.29 o
 -18   5   4       15.40       16.29      4.98 o
 -17   5   4       13.54       19.08      2.91 o
 -16   5   4        0.27        0.03      1.25 o
 -15   5   4        1.26       -0.08      1.01 o
 -14   5   4        0.01       -0.81      0.88 o
 -13   5   4        0.10       -0.79      0.79 o
 -12   5   4        0.85        0.40      0.78 o
 -11   5   4        0.57       -0.27      0.71 o
 -10   5   4       21.73       22.71      1.75 o
  -9   5   4       13.47        9.67      0.94 o
  -8   5   4        7.50        6.30      0.79 o
  -7   5   4       22.13       23.62      1.22 o
  -6   5   4       24.95       27.84      1.29 o
  -5   5   4       49.58       51.96      1.51 o
  -4   5   4       14.89       15.07      0.81 o
  -3   5   4      548.69      547.11      7.15 o
  -2   5   4      207.92      221.67      3.10 o
  -1   5   4        1.12        1.40      0.32 o
   0   5   4       58.87       55.71      1.08 o
   1   5   4        3.93        4.48      0.41 o
   2   5   4      113.57       69.23     12.21 o
   3   5   4        4.13        0.82      0.65 o
   5   5   4      812.44      806.59     11.53 o
   6   5   4        1.34        2.43      0.81 o
   7   5   4        1.59        2.52      0.76 o
   8   5   4      100.27       96.82      2.62 o
   9   5   4       48.49       43.70      2.00 o
  10   5   4        0.38        0.02      0.69 o
  11   5   4        0.21        0.71      0.75 o
  12   5   4        1.48        0.64      0.87 o
  13   5   4        2.12        2.94      0.99 o
  14   5   4        5.84        7.12      1.13 o
  15   5   4        9.96       12.54      1.37 o
  16   5   4        0.02        0.30      1.18 o
  17   5   4        0.04       -0.40      1.45 o
 -18   6   4        2.18       -0.11      2.16 o
 -17   6   4       13.24       14.59      2.73 o
 -16   6   4        0.34       -0.03      1.34 o
 -15   6   4        8.95        5.91      1.41 o
 -14   6   4        0.27        0.70      0.98 o
 -13   6   4        6.54        9.74      1.32 o
 -12   6   4       18.10       21.42      1.69 o
 -11   6   4        1.15        1.98      0.88 o
 -10   6   4       95.65       87.15      3.02 o
  -9   6   4        0.13        0.17      0.56 o
  -8   6   4       34.43       29.66      1.73 o
  -7   6   4       10.30       15.75      1.07 o
  -6   6   4        4.06        3.25      0.63 o
  -5   6   4        0.22        0.70      0.48 o
  -4   6   4        0.01        0.15      0.37 o
  -3   6   4        5.71        3.03      0.53 o
  -2   6   4      110.79      127.98      2.93 o
  -1   6   4        3.69        1.54      0.70 o
   0   6   4       31.87       26.77      2.05 o
   1   6   4       18.82       18.13      1.27 o
   2   6   4       27.99       33.26      1.90 o
   3   6   4       14.49       14.14      1.20 o
   4   6   4       77.30       78.64      2.17 o
   5   6   4       20.74       19.41      1.29 o
   6   6   4      116.22      119.61      2.92 o
   7   6   4       18.94       14.47      1.23 o
   8   6   4       31.87       31.35      1.75 o
   9   6   4        8.81        9.83      1.15 o
  10   6   4       10.59       11.61      1.27 o
  11   6   4        0.45       -0.75      0.75 o
  12   6   4        4.11        2.74      1.08 o
  13   6   4        1.41        1.07      0.95 o
  14   6   4        3.04        2.45      0.97 o
  15   6   4        0.97       -0.55      0.89 o
  16   6   4        1.63        0.99      1.23 o
  17   6   4        0.04       -0.24      1.56 o
 -17   7   4        0.12        0.02      1.79 o
 -16   7   4        8.84        9.83      2.01 o
 -15   7   4        0.00        0.05      1.29 o
 -14   7   4        0.24        0.92      0.98 o
 -13   7   4       24.22       28.51      2.01 o
 -12   7   4        6.95        6.54      1.20 o
 -11   7   4       31.16       31.07      1.74 o
 -10   7   4        3.64        2.68      0.74 o
  -9   7   4       78.61       74.52      2.40 o
  -8   7   4       34.57       29.13      1.51 o
  -7   7   4      193.28      172.16      3.32 o
  -6   7   4       20.48       21.12      1.21 o
  -5   7   4      121.00      119.75      3.38 o
  -4   7   4        3.79        3.96      0.54 o
  -3   7   4      107.26      105.06      2.29 o
  -2   7   4      203.51      202.39      3.42 o
  -1   7   4       44.14       40.93      1.90 o
   0   7   4      105.08       92.53      1.88 o
   1   7   4        6.22       11.77      0.98 o
   2   7   4        2.61        1.22      0.66 o
   3   7   4       82.97       82.17      2.37 o
   4   7   4      113.19      121.68      3.24 o
   5   7   4       33.02       38.49      1.77 o
   6   7   4      105.30      112.62      2.90 o
   7   7   4       42.24       49.10      2.03 o
   8   7   4      121.70      132.72      3.32 o
   9   7   4       44.50       44.50      2.75 o
  10   7   4       15.24       17.19      1.47 o
  11   7   4        5.61        2.90      0.97 o
  12   7   4        0.31        0.57      0.85 o
  13   7   4        0.85        1.43      0.96 o
  14   7   4        2.81        4.40      1.55 o
  15   7   4        1.31        3.13      1.35 o
  16   7   4        4.96        6.91      2.03 o
 -17   8   4        1.74        0.19      1.86 o
 -16   8   4        1.28        0.01      2.13 o
 -15   8   4        8.88        9.89      1.83 o
 -14   8   4        8.37        8.56      1.77 o
 -13   8   4        1.30        0.47      0.94 o
 -12   8   4       22.92       24.35      1.86 o
 -11   8   4       50.20       46.48      2.04 o
 -10   8   4        1.11        0.89      0.73 o
  -9   8   4        1.14        0.16      0.65 o
  -8   8   4        2.97        2.41      0.76 o
  -7   8   4       96.82       90.12      2.69 o
  -6   8   4       37.49       36.03      1.91 o
  -5   8   4      103.93      101.87      2.78 o
  -4   8   4       27.66       27.77      1.63 o
  -3   8   4       12.08       11.55      0.91 o
  -2   8   4        0.17        0.26      0.66 o
  -1   8   4      267.38      279.60      4.48 o
   0   8   4        0.28       -0.52      0.52 o
   1   8   4      333.39      311.45      4.89 o
   2   8   4      591.37      582.84      8.04 o
   3   8   4       34.98       38.09      1.57 o
   4   8   4       37.21       33.57      3.57 o
   5   8   4       76.95       82.75      3.61 o
   6   8   4        0.03       -0.60      0.74 o
   7   8   4        0.63       -0.72      0.72 o
   8   8   4       11.37       10.40      1.24 o
   9   8   4       12.52       13.46      1.37 o
  10   8   4        0.10       -0.75      0.75 o
  11   8   4        1.30        1.39      0.93 o
  12   8   4        0.01       -0.36      0.87 o
  13   8   4        0.09       -0.35      0.90 o
  14   8   4        0.34        0.86      1.47 o
  15   8   4        1.84        1.04      1.62 o
  16   8   4        0.68       -0.58      3.64 o
 -16   9   4        0.48        2.16      2.98 o
 -15   9   4        0.03       -0.33      1.72 o
 -14   9   4       54.58       68.01      7.25 o
 -13   9   4        4.83        3.53      1.73 o
 -12   9   4        0.63       -0.89      0.89 o
 -11   9   4        9.48       11.98      1.44 o
 -10   9   4        0.31        0.10      0.85 o
  -9   9   4        3.87        2.46      1.57 o
  -8   9   4       37.07       31.63      1.95 o
  -7   9   4        1.92        0.43      0.78 o
  -6   9   4       39.83       34.74      2.72 o
  -5   9   4       13.85       15.03      1.36 o
  -4   9   4       64.20       66.74      2.30 o
  -3   9   4       49.49       42.67      1.66 o
  -2   9   4       59.51       59.00      2.82 o
  -1   9   4       12.62       14.01      1.07 o
   0   9   4        4.73        3.46      0.73 o
   1   9   4      280.95      297.37      5.41 o
   2   9   4       12.24       11.65      1.07 o
   3   9   4      130.78      126.96      3.14 o
   4   9   4       34.49       27.85      1.83 o
   5   9   4        4.28        5.76      0.97 o
   6   9   4       25.09       23.40      1.63 o
   7   9   4        1.15        0.49      1.12 o
   8   9   4       19.41       15.79      1.81 o
   9   9   4        5.24        5.08      1.12 o
  10   9   4        0.20        0.44      0.87 o
  11   9   4        6.37        5.14      1.14 o
  12   9   4        0.73        0.19      0.95 o
  13   9   4        0.14       -0.09      0.97 o
  14   9   4        7.92        8.75      1.91 o
  15   9   4        0.03       -0.73      1.43 o
 -15  10   4        0.09        0.02      2.68 o
 -14  10   4        5.87        5.59      2.12 o
 -13  10   4       33.26       35.88      3.52 o
 -12  10   4        0.01        1.42      1.23 o
 -11  10   4        2.32        1.11      0.99 o
 -10  10   4        2.94        3.18      1.05 o
  -9  10   4        5.17        4.58      1.11 o
  -8  10   4       36.72       30.12      1.98 o
  -7  10   4        0.05       -0.63      0.81 o
  -6  10   4       24.01       23.69      1.73 o
  -5  10   4       31.29       31.50      1.94 o
  -4  10   4       18.14       16.55      1.45 o
  -3  10   4        2.41        2.14      0.89 o
  -2  10   4       22.74       19.85      1.29 o
  -1  10   4       23.80       23.27      1.39 o
   0  10   4       27.71       28.08      1.51 o
   1  10   4        8.27        7.61      0.85 o
   2  10   4        3.47        3.86      0.78 o
   3  10   4       36.10       34.91      1.90 o
   4  10   4        1.38        0.60      1.11 o
   5  10   4        0.03        0.39      0.76 o
   6  10   4        0.01       -0.22      0.78 o
   7  10   4        2.23        1.65      1.41 o
   8  10   4        0.39        1.70      0.94 o
   9  10   4       39.98       36.94      2.22 o
  10  10   4        0.06       -0.89      0.89 o
  11  10   4        0.13        0.67      0.96 o
  12  10   4        0.40        0.23      0.99 o
  13  10   4        0.02       -1.12      1.12 o
  14  10   4        0.00        1.50      2.22 o
 -13  11   4        0.41        0.38      2.36 o
 -12  11   4        5.83        8.87      1.79 o
 -11  11   4        0.05        0.80      1.23 o
 -10  11   4        0.47        0.36      0.97 o
  -9  11   4        1.40        2.55      1.10 o
  -8  11   4       11.56        9.94      1.40 o
  -7  11   4        8.55       11.60      1.41 o
  -6  11   4        5.63        5.47      1.65 o
  -5  11   4      158.38      152.39      3.90 o
  -4  11   4        8.15        9.07      1.29 o
  -3  11   4        1.67        1.53      0.92 o
  -2  11   4        9.68        8.57      1.01 o
  -1  11   4        1.46        1.39      0.76 o
   0  11   4       13.33       12.78      1.15 o
   1  11   4        6.28        4.53      0.78 o
   2  11   4        9.31        7.46      0.90 o
   3  11   4        3.10        4.98      0.99 o
   4  11   4        2.76        2.64      1.25 o
   5  11   4        9.96        7.38      1.17 o
   6  11   4        4.44        4.60      1.06 o
   7  11   4        8.99       12.90      2.01 o
   8  11   4        4.52        3.71      1.09 o
   9  11   4        4.24        2.95      1.07 o
  10  11   4        0.25        0.37      0.93 o
  11  11   4       10.94       12.88      1.90 o
  12  11   4        0.04       -0.75      1.07 o
  13  11   4        0.41        0.45      1.40 o
  14  11   4        2.81        4.19      1.88 o
 -13  12   4        4.16        2.65      1.91 o
 -12  12   4        0.63        0.69      1.69 o
 -11  12   4        0.00        0.47      1.75 o
 -10  12   4        1.14        0.49      1.50 o
  -9  12   4       10.20        8.46      1.63 o
  -8  12   4        0.04       -0.51      0.98 o
  -7  12   4        0.11       -0.26      0.93 o
  -6  12   4        1.15        0.46      1.23 o
  -5  12   4        0.82        0.69      0.97 o
  -4  12   4       33.15       30.15      2.03 o
  -3  12   4       10.68       12.57      1.47 o
  -2  12   4       15.94       20.47      1.45 o
  -1  12   4       26.50       32.27      2.50 o
   0  12   4        0.07       -0.43      0.72 o
   1  12   4        0.01        0.13      0.73 o
   2  12   4        0.29       -0.67      0.67 o
   3  12   4        1.16        1.29      0.79 o
   4  12   4        0.17        0.30      0.88 o
   5  12   4        0.33        0.49      0.87 o
   6  12   4        0.25        1.52      0.96 o
   7  12   4        3.64        5.08      1.20 o
   8  12   4        0.25        1.16      1.02 o
   9  12   4        0.42        0.89      1.08 o
  10  12   4       17.68       24.03      1.98 o
  11  12   4        0.53        1.84      1.35 o
  12  12   4        0.40       -0.45      2.19 o
  13  12   4        3.94        5.72      2.04 o
 -12  13   4        2.25        0.83      1.76 o
 -11  13   4        2.61        5.69      2.05 o
 -10  13   4        2.33        6.26      2.03 o
  -9  13   4        0.02       -0.87      1.59 o
  -8  13   4       23.59       25.55      6.04 o
  -7  13   4        2.38        0.63      1.82 o
  -6  13   4        1.86        3.12      1.35 o
  -5  13   4        5.12        7.26      1.59 o
  -4  13   4        6.77       11.25      1.51 o
  -3  13   4       54.44       56.62      2.99 o
  -2  13   4        2.73        1.66      1.12 o
  -1  13   4        0.93       -0.19      0.83 o
   0  13   4        9.88        9.18      1.17 o
   1  13   4        1.78        0.47      0.93 o
   2  13   4        0.06       -0.26      0.78 o
   3  13   4       18.05       17.97      1.52 o
   4  13   4        2.12        2.54      1.07 o
   5  13   4        0.07       -0.04      0.95 o
   6  13   4        0.01       -0.50      0.94 o
   7  13   4        3.83        5.08      1.28 o
   8  13   4        0.47        0.53      1.07 o
   9  13   4        2.39        6.03      1.55 o
  10  13   4        0.88        0.84      1.62 o
  11  13   4        0.05        0.91      1.66 o
 -11  14   4        7.23        7.22      2.71 o
 -10  14   4        1.25       -0.80      1.61 o
  -9  14   4        0.03       -1.47      1.47 o
  -8  14   4        1.42        0.67      1.60 o
  -7  14   4        1.82        1.46      1.62 o
  -6  14   4        0.17       -0.97      1.63 o
  -5  14   4        2.97        5.11      1.93 o
  -4  14   4        2.57        1.68      1.67 o
  -3  14   4        2.25        2.91      1.44 o
  -2  14   4       57.00       72.24      5.21 o
  -1  14   4        5.48        3.89      1.47 o
   0  14   4        0.04       -1.00      1.00 o
   1  14   4        0.82       -0.90      0.90 o
   2  14   4        5.10        5.47      1.27 o
   3  14   4        2.85        4.30      1.09 o
   4  14   4        0.39        0.21      0.88 o
   5  14   4        2.56        3.75      1.85 o
   6  14   4        3.07        0.83      1.26 o
   7  14   4        0.00       -0.02      1.61 o
   8  14   4        1.23       -0.67      1.36 o
   9  14   4        0.13        1.89      1.45 o
  10  14   4        0.58        1.27      1.40 o
  -9  15   4        0.00       -0.57      1.71 o
  -8  15   4        0.23        0.01      1.67 o
  -7  15   4        0.37        0.71      1.74 o
  -6  15   4        0.95        2.68      1.87 o
  -5  15   4        1.53        0.77      1.78 o
  -4  15   4        7.39        3.46      1.90 o
  -3  15   4        2.06        1.58      1.83 o
  -2  15   4        0.68       -1.12      1.42 o
  -1  15   4        9.05        7.63      2.09 o
   0  15   4       11.25       12.20      1.83 o
   1  15   4        1.14       -1.16      1.16 o
   2  15   4        4.41        4.46      1.68 o
   3  15   4        1.80        3.08      1.36 o
   4  15   4        2.28        3.18      1.24 o
   5  15   4        0.95        1.03      1.75 o
   6  15   4        7.94        6.73      1.68 o
   7  15   4        0.13       -1.15      1.29 o
   8  15   4        0.82        0.48      2.05 o
  -7  16   4        0.00        2.12      2.64 o
  -6  16   4        1.18        2.29      2.04 o
  -5  16   4        0.83        0.13      1.64 o
  -4  16   4        3.02        3.76      1.99 o
  -3  16   4        0.01       -0.06      1.81 o
  -2  16   4        1.70        3.34      1.96 o
  -1  16   4        0.03       -0.25      1.70 o
   0  16   4        3.26        2.29      1.79 o
   1  16   4        0.05       -0.05      1.32 o
   2  16   4        1.31        1.05      1.43 o
   3  16   4        0.31        0.63      1.45 o
   4  16   4        0.64       -0.12      1.34 o
   5  16   4        0.64        0.51      1.29 o
   6  16   4        2.65        3.23      1.38 o
  -3  17   4        0.02       -1.73      1.88 o
  -2  17   4        1.27        1.07      1.89 o
  -1  17   4        2.54        2.64      2.07 o
   0  17   4        0.00        2.04      2.02 o
   1  17   4        1.68        0.33      2.75 o
   2  17   4        0.33       -0.84      1.43 o
 -18   1   5        0.13       -1.09      1.14 o
 -17   1   5       13.35       13.73      1.78 o
 -16   1   5        1.45        1.70      1.25 o
 -15   1   5        5.02        5.15      1.28 o
 -14   1   5       16.73       18.09      1.69 o
 -13   1   5       32.76       33.58      2.07 o
 -12   1   5        7.14        4.77      1.01 o
 -11   1   5        6.75        5.49      0.98 o
 -10   1   5        0.59       -0.61      0.61 o
  -9   1   5       43.79       46.13      1.93 o
  -8   1   5      109.16       96.22      2.60 o
  -7   1   5     1132.98     1148.32     15.91 o
  -6   1   5       11.71       13.26      1.19 o
  -5   1   5        2.15        1.80      0.29 o
  -4   1   5       29.54       24.74      1.38 o
  -3   1   5        0.35        1.51      0.44 o
  -2   1   5       53.66       57.68      0.91 o
  -1   1   5       66.93       63.84      1.21 o
   0   1   5       54.99       61.27      1.18 o
   1   1   5       35.59       35.04      0.88 o
   2   1   5       71.97       76.66      1.09 o
   3   1   5       16.74       16.47      0.57 o
   4   1   5      272.40      297.64      3.62 o
   5   1   5       23.32       19.77      3.14 o
   6   1   5      196.18      195.54      7.33 o
   7   1   5        3.50        2.60      0.61 o
   8   1   5       13.19       13.47      1.06 o
   9   1   5        5.47        6.31      0.81 o
  10   1   5        3.19        2.17      0.82 o
  11   1   5        0.10       -0.05      0.71 o
  12   1   5        4.17        3.95      0.81 o
  13   1   5        2.54        1.60      0.79 o
  14   1   5        1.68        1.30      0.79 o
  15   1   5        7.92        6.82      0.97 o
  16   1   5       13.05       14.46      1.33 o
  17   1   5        0.07        0.68      0.89 o
 -18   2   5        2.74        2.95      1.42 o
 -17   2   5        7.80        6.66      1.44 o
 -16   2   5        8.19        6.27      1.37 o
 -15   2   5       77.11       82.59      3.13 o
 -14   2   5        0.07        0.32      0.88 o
 -13   2   5        0.04       -0.50      0.80 o
 -12   2   5        5.94        5.82      1.06 o
 -11   2   5       67.07       55.73      2.24 o
 -10   2   5       18.88       16.97      1.38 o
  -9   2   5       12.59       12.99      1.20 o
  -8   2   5      279.50      256.72      4.80 o
  -7   2   5       33.18       37.44      1.42 o
  -6   2   5        9.94       12.49      1.21 o
  -5   2   5      124.76      117.67      2.60 o
  -4   2   5      492.35      500.39      5.53 o
  -3   2   5      177.59      182.15      2.28 o
  -2   2   5       42.61       35.19      0.84 o
  -1   2   5       39.41       45.29      1.07 o
   0   2   5      532.49      565.08      6.18 o
   1   2   5        0.05       -0.36      0.36 o
   2   2   5        6.08        3.98      0.33 o
   3   2   5        3.25        1.84      0.46 o
   4   2   5        4.24        7.22      0.69 o
   5   2   5       50.46       50.19      1.89 o
   6   2   5      120.71      112.55      2.58 o
   7   2   5      269.59      271.82      6.91 o
   8   2   5       55.40       53.50      2.10 o
   9   2   5        7.06        8.29      0.86 o
  10   2   5        0.44       -0.18      0.57 o
  11   2   5       15.43       14.90      1.15 o
  12   2   5        0.03       -0.15      0.68 o
  13   2   5       12.90       12.87      1.17 o
  14   2   5        1.95       -0.05      0.77 o
  15   2   5        6.58        8.64      1.12 o
  16   2   5        0.01        0.76      0.99 o
  17   2   5        4.57        4.64      1.14 o
 -18   3   5       10.28        8.25      1.98 o
 -17   3   5        3.15        4.01      1.47 o
 -16   3   5        1.57        2.49      1.25 o
 -15   3   5        4.11        5.96      1.29 o
 -14   3   5        0.00       -0.53      0.86 o
 -13   3   5        2.45        1.34      0.90 o
 -12   3   5        0.49       -0.46      0.74 o
 -11   3   5       29.74       33.66      1.96 o
 -10   3   5       40.42       32.58      1.89 o
  -9   3   5       36.45       33.68      1.78 o
  -8   3   5       37.49       38.10      1.76 o
  -7   3   5      142.68      135.74      4.39 o
  -6   3   5        0.06       -0.39      0.39 o
  -5   3   5       15.20       20.77      1.76 o
  -4   3   5       12.55       12.24      0.70 o
  -3   3   5      400.52      391.13      5.18 o
  -2   3   5       10.65       11.23      0.49 o
  -1   3   5      196.98      224.55      2.61 o
   0   3   5       42.33       47.21      0.91 o
   1   3   5        0.34        0.06      0.22 o
   2   3   5       10.58        9.92      0.45 o
   3   3   5        0.01        0.00      0.31 o
   4   3   5      283.17      264.08      6.98 o
   5   3   5        0.28       -0.29      0.42 o
   6   3   5      221.89      226.35      3.99 o
   7   3   5       54.92       59.18      1.79 o
   8   3   5       22.28       20.77      1.26 o
   9   3   5        0.85       -0.55      0.55 o
  10   3   5        1.82        1.32      0.65 o
  11   3   5        3.64        3.61      0.78 o
  12   3   5        0.62        1.28      0.81 o
  13   3   5        0.33        0.67      0.81 o
  14   3   5        0.03       -0.66      0.82 o
  15   3   5        3.63        3.42      1.05 o
  16   3   5        0.29        0.55      1.00 o
  17   3   5        0.51        3.05      1.18 o
 -18   4   5       25.40       27.52      2.83 o
 -17   4   5        2.52        4.11      1.39 o
 -16   4   5        1.85        1.26      1.13 o
 -15   4   5        8.40       11.13      1.75 o
 -14   4   5        2.83        1.56      0.97 o
 -13   4   5        2.89        3.15      1.19 o
 -12   4   5        6.23        5.82      1.12 o
 -11   4   5        0.42        1.10      0.82 o
 -10   4   5        0.32       -0.63      0.68 o
  -9   4   5      103.88      118.72      3.99 o
  -8   4   5      121.26      116.72      3.87 o
  -7   4   5        0.06       -0.25      0.50 o
  -6   4   5        0.03       -0.43      0.43 o
  -5   4   5       46.20       43.79      1.83 o
  -4   4   5        5.63        4.70      0.89 o
  -3   4   5      381.37      393.86      6.01 o
  -2   4   5       32.32       39.89      1.16 o
  -1   4   5      144.34      158.50      2.15 o
   0   4   5        3.44        1.07      0.26 o
   1   4   5       38.04       44.26      1.25 o
   2   4   5       46.14       42.87      1.11 o
   3   4   5       42.53       34.13      1.11 o
   4   4   5       25.54       17.93      1.40 o
   5   4   5      285.28      285.56      4.47 o
   6   4   5        0.11       -0.22      1.02 o
   7   4   5       18.51       18.19      1.19 o
   8   4   5       19.84       17.34      1.19 o
   9   4   5       17.03       15.40      1.32 o
  10   4   5       12.78       12.66      1.27 o
  11   4   5        2.79        2.78      0.91 o
  12   4   5        2.84        3.89      0.91 o
  13   4   5       11.22        8.35      1.16 o
  14   4   5       16.63       18.73      2.19 o
  15   4   5        0.43        0.86      0.94 o
  16   4   5        0.03       -0.74      0.96 o
  17   4   5        0.01       -1.11      1.29 o
 -17   5   5        8.32        7.88      2.44 o
 -16   5   5        4.12        4.18      1.36 o
 -15   5   5        7.95        7.17      1.41 o
 -14   5   5        3.12        3.48      1.10 o
 -13   5   5        6.72        6.02      1.20 o
 -12   5   5        4.00        3.90      1.02 o
 -11   5   5       20.01       18.37      1.55 o
 -10   5   5        1.79        2.72      0.89 o
  -9   5   5        0.16        0.33      0.71 o
  -8   5   5       12.72       12.51      1.06 o
  -7   5   5        1.81        0.47      0.66 o
  -6   5   5        0.55        0.43      0.57 o
  -5   5   5       12.92       15.30      1.03 o
  -4   5   5       72.28       79.43      2.15 o
  -3   5   5      226.61      238.03      3.40 o
  -2   5   5       58.80       48.26      3.52 o
  -1   5   5       11.29        7.58      1.69 o
   0   5   5       18.30       17.59      1.04 o
   1   5   5       18.37       19.81      1.06 o
   2   5   5       22.15       10.80      5.65 o
   3   5   5        7.22        7.30      0.73 o
   4   5   5      216.72      208.36      3.59 o
   5   5   5      320.00      319.41      5.50 o
   6   5   5       29.61       28.36      1.58 o
   7   5   5       12.81        9.94      1.21 o
   8   5   5       23.00       24.72      1.61 o
   9   5   5        4.03        3.29      0.85 o
  10   5   5        0.28        0.01      0.76 o
  11   5   5        9.63        8.78      1.39 o
  12   5   5        1.76        0.33      0.91 o
  13   5   5        5.10        2.92      1.16 o
  14   5   5        0.24        1.12      0.94 o
  15   5   5        4.08        7.72      1.25 o
  16   5   5        0.64        0.31      1.00 o
 -17   6   5        0.80        1.33      1.58 o
 -16   6   5        1.39        0.43      1.44 o
 -15   6   5        2.55        2.61      1.23 o
 -14   6   5        1.35        0.94      1.05 o
 -13   6   5        0.14        0.52      0.89 o
 -12   6   5       64.87       68.68      2.68 o
 -11   6   5       65.13       62.64      3.20 o
 -10   6   5        2.43        2.80      0.89 o
  -9   6   5       13.33        9.78      1.35 o
  -8   6   5        2.89        2.99      0.99 o
  -7   6   5       14.21       10.72      1.41 o
  -6   6   5      316.46      319.80      5.06 o
  -5   6   5      503.75      501.70      7.08 o
  -4   6   5      224.64      204.33      3.56 o
  -3   6   5        0.03        0.56      0.46 o
  -2   6   5       73.85       73.87      1.81 o
  -1   6   5       19.04       19.00      1.04 o
   0   6   5       13.72       15.14      0.96 o
   1   6   5       10.07       10.70      1.01 o
   2   6   5       62.83       65.65      1.79 o
   3   6   5      160.34      168.63      3.15 o
   4   6   5      102.64      105.70      2.79 o
   5   6   5      136.56      135.50      3.46 o
   6   6   5       15.90       16.31      1.29 o
   7   6   5       86.65       87.96      4.47 o
   8   6   5        0.14       -0.09      0.72 o
   9   6   5        5.86        6.34      1.07 o
  10   6   5        3.34        3.80      1.25 o
  11   6   5        8.37        6.60      1.16 o
  12   6   5        3.57        2.61      0.97 o
  13   6   5        6.57        6.54      1.24 o
  14   6   5        0.47        1.77      0.97 o
  15   6   5        0.95        0.60      1.10 o
  16   6   5        0.04        1.25      1.16 o
 -17   7   5        0.06        0.18      1.55 o
 -16   7   5        7.19        4.73      3.22 o
 -15   7   5        1.94        4.69      1.36 o
 -14   7   5        5.51        2.69      1.16 o
 -13   7   5        0.21        0.34      0.97 o
 -12   7   5        0.13        1.09      0.94 o
 -11   7   5       21.95       24.25      1.80 o
 -10   7   5       16.26       15.64      1.44 o
  -9   7   5        2.64        2.26      0.77 o
  -8   7   5       10.78        6.39      0.91 o
  -7   7   5       44.79       48.55      2.09 o
  -6   7   5        1.32        0.86      0.73 o
  -5   7   5       22.07       14.01      1.24 o
  -4   7   5        6.97        5.07      0.88 o
  -3   7   5       42.12       48.17      1.97 o
  -2   7   5       75.90       72.26      1.85 o
  -1   7   5       25.75       28.80      1.30 o
   0   7   5        0.45        0.35      0.50 o
   1   7   5        1.65        0.75      0.46 o
   2   7   5       53.26       57.96      1.76 o
   3   7   5       96.97       94.19      2.29 o
   4   7   5       71.85       64.22      2.12 o
   5   7   5       10.99       11.27      1.22 o
   6   7   5        8.18       10.36      1.17 o
   7   7   5        0.37        0.77      0.80 o
   8   7   5       11.34       13.40      1.33 o
   9   7   5        0.41        1.27      0.86 o
  10   7   5        5.63        4.81      1.05 o
  11   7   5        0.53       -0.35      0.92 o
  12   7   5        0.02        0.07      0.90 o
  13   7   5        4.19        4.08      1.45 o
  14   7   5        0.69        0.89      1.06 o
  15   7   5        1.99        2.14      1.10 o
 -16   8   5        3.62        4.73      2.71 o
 -15   8   5        0.57        0.66      1.41 o
 -14   8   5       13.38       14.97      2.03 o
 -13   8   5       29.98       41.76      3.03 o
 -12   8   5        6.25        6.62      1.47 o
 -11   8   5        0.08       -0.56      1.01 o
 -10   8   5        0.32        0.27      0.81 o
  -9   8   5        0.05       -0.21      0.77 o
  -8   8   5        0.01        0.21      0.81 o
  -7   8   5        2.89        1.09      0.84 o
  -6   8   5        5.20        5.77      1.02 o
  -5   8   5        2.04        0.17      0.77 o
  -4   8   5       37.18       37.92      1.93 o
  -3   8   5       39.09       40.45      1.92 o
  -2   8   5        2.18        1.85      0.64 o
  -1   8   5       32.41       33.37      1.46 o
   0   8   5        2.46        1.93      0.63 o
   1   8   5        8.15        8.53      1.12 o
   2   8   5        0.01       -0.59      0.59 o
   3   8   5       50.88       52.68      1.81 o
   4   8   5        9.63        8.13      1.02 o
   5   8   5        0.91        0.27      0.70 o
   6   8   5        1.96        1.14      0.80 o
   7   8   5       19.54       18.14      1.52 o
   8   8   5       35.51       42.84      2.23 o
   9   8   5       20.34       20.51      1.67 o
  10   8   5       23.26       17.74      1.58 o
  11   8   5        1.22        2.49      0.99 o
  12   8   5        0.98       -0.86      0.86 o
  13   8   5        0.37       -0.17      0.97 o
  14   8   5        0.01       -0.41      1.04 o
  15   8   5        0.58       -1.17      1.17 o
 -15   9   5        0.40        0.20      3.45 o
 -14   9   5        3.33        5.05      1.64 o
 -13   9   5        2.82        6.16      1.62 o
 -12   9   5        2.82        2.71      1.35 o
 -11   9   5        0.14        0.56      1.24 o
 -10   9   5        0.03       -0.84      0.84 o
  -9   9   5        1.06        0.71      0.88 o
  -8   9   5       13.15       13.49      1.45 o
  -7   9   5       19.07       16.24      1.53 o
  -6   9   5      171.72      146.92      3.69 o
  -5   9   5        5.47        5.18      1.07 o
  -4   9   5       29.02       29.66      1.82 o
  -3   9   5       31.88       32.24      1.87 o
  -2   9   5        0.19        0.20      0.60 o
  -1   9   5        0.77       -0.03      0.64 o
   0   9   5        0.21       -0.06      0.63 o
   1   9   5       87.03       77.61      1.97 o
   2   9   5       74.17       72.67      2.13 o
   3   9   5       16.23       16.30      1.24 o
   4   9   5        0.44        0.28      0.74 o
   5   9   5        7.95        7.23      1.06 o
   6   9   5        0.01       -0.23      0.90 o
   7   9   5        0.62        1.64      0.91 o
   8   9   5       53.41       53.65      2.65 o
   9   9   5        0.05        0.17      0.90 o
  10   9   5        3.21        2.12      1.56 o
  11   9   5        3.86        2.88      1.78 o
  12   9   5        0.57        0.83      1.04 o
  13   9   5        0.10       -0.33      1.04 o
  14   9   5        2.59        1.71      1.19 o
 -15  10   5        0.18        0.57      1.83 o
 -14  10   5        0.00       -0.42      1.80 o
 -13  10   5        2.83        1.65      1.49 o
 -12  10   5        1.81        3.86      1.46 o
 -11  10   5        5.89        5.15      1.27 o
 -10  10   5        2.02       -0.18      1.00 o
  -9  10   5        0.40       -0.40      0.86 o
  -8  10   5        4.13        4.41      1.15 o
  -7  10   5        0.00       -0.25      0.87 o
  -6  10   5       50.46       41.82      2.30 o
  -5  10   5       58.57       61.37      2.48 o
  -4  10   5       52.33       55.65      2.50 o
  -3  10   5        3.93        3.98      0.99 o
  -2  10   5        2.91        1.64      0.91 o
  -1  10   5       24.85       26.05      1.51 o
   0  10   5      129.26      134.83      3.05 o
   1  10   5       59.84       65.78      1.92 o
   2  10   5       14.95       13.25      1.06 o
   3  10   5        0.06       -0.67      0.67 o
   4  10   5       15.36       12.51      1.62 o
   5  10   5        1.05       -0.04      0.93 o
   6  10   5       12.02       11.88      1.37 o
   7  10   5        3.32        4.81      1.44 o
   8  10   5        4.22        5.97      1.20 o
   9  10   5        0.25        1.11      0.96 o
  10  10   5        9.78       10.27      1.45 o
  11  10   5        0.02        0.56      1.01 o
  12  10   5        0.11        0.32      1.09 o
  13  10   5        0.00       -0.98      0.98 o
 -14  11   5       13.68       11.42      2.52 o
 -13  11   5       10.21        9.65      2.87 o
 -12  11   5        0.23       -1.17      1.73 o
 -11  11   5        3.00        3.58      1.29 o
 -10  11   5        1.91        4.53      1.26 o
  -9  11   5        0.47        1.11      1.04 o
  -8  11   5       18.56       23.63      1.89 o
  -7  11   5       38.79       40.98      3.51 o
  -6  11   5        0.04       -0.67      1.19 o
  -5  11   5        4.24        5.34      1.17 o
  -4  11   5       11.65        8.94      1.29 o
  -3  11   5        9.31       11.95      1.43 o
  -2  11   5        1.50        1.91      0.93 o
  -1  11   5        0.10       -0.61      0.69 o
   0  11   5       46.26       43.93      1.92 o
   1  11   5        0.29        0.15      0.76 o
   2  11   5       17.79       19.29      1.26 o
   3  11   5        1.66        1.04      0.77 o
   4  11   5       19.96       17.50      1.97 o
   5  11   5        5.27        5.31      1.13 o
   6  11   5        7.12        6.31      1.19 o
   7  11   5       13.92       13.31      1.52 o
   8  11   5        0.60        2.68      1.09 o
   9  11   5        2.02        0.97      0.97 o
  10  11   5        4.21        2.95      1.13 o
  11  11   5        0.28        1.60      1.14 o
  12  11   5        0.00       -0.72      1.16 o
  13  11   5        1.18        2.60      1.90 o
 -13  12   5        1.64        3.77      2.78 o
 -12  12   5       10.13        8.02      2.91 o
 -11  12   5       10.82       13.50      2.53 o
 -10  12   5        3.71        3.11      1.28 o
  -9  12   5        2.84        2.77      1.24 o
  -8  12   5        1.80        3.03      1.18 o
  -7  12   5        5.47        3.84      1.20 o
  -6  12   5        2.58        0.99      1.03 o
  -5  12   5        2.81        1.39      1.00 o
  -4  12   5        3.21        1.44      1.03 o
  -3  12   5        8.62       11.88      1.56 o
  -2  12   5        2.66        0.47      0.95 o
  -1  12   5       10.19       11.78      1.45 o
   0  12   5        0.00        0.33      0.91 o
   1  12   5        2.69        1.69      0.81 o
   2  12   5        0.00       -0.46      0.71 o
   3  12   5        0.25       -0.39      0.74 o
   4  12   5        1.60        3.14      1.16 o
   5  12   5        0.31       -0.56      0.86 o
   6  12   5        4.79        4.74      1.19 o
   7  12   5        0.31       -0.53      0.95 o
   8  12   5        0.09        0.89      1.00 o
   9  12   5        0.27        0.82      1.16 o
  10  12   5        0.40       -0.32      1.07 o
  11  12   5        0.75        0.13      1.14 o
 -11  13   5        2.02        1.72      1.85 o
 -10  13   5        2.58        2.19      2.17 o
  -9  13   5        3.87        3.70      1.53 o
  -8  13   5        0.07        1.07      1.26 o
  -7  13   5        0.50        1.02      1.11 o
  -6  13   5        6.90        6.39      1.44 o
  -5  13   5        3.15        3.28      1.25 o
  -4  13   5       12.00        9.53      1.46 o
  -3  13   5       23.34       24.11      1.98 o
  -2  13   5        2.83        4.26      1.31 o
  -1  13   5        2.92        3.22      1.13 o
   0  13   5        0.41        0.02      0.82 o
   1  13   5        2.82        3.78      0.99 o
   2  13   5        0.01       -0.41      0.87 o
   3  13   5        0.12       -0.19      0.82 o
   4  13   5        3.47        3.10      1.12 o
   5  13   5       12.50       15.02      1.68 o
   6  13   5        0.85        1.94      1.12 o
   7  13   5        1.06       -1.03      1.04 o
   8  13   5        0.30       -0.73      1.33 o
   9  13   5        0.34       -0.53      1.08 o
  10  13   5        0.05        1.44      1.25 o
 -10  14   5        0.74       -1.37      1.66 o
  -9  14   5        0.06        2.21      1.86 o
  -8  14   5        0.00       -1.56      1.56 o
  -7  14   5        0.16       -1.20      1.20 o
  -6  14   5        0.76        1.13      1.37 o
  -5  14   5        5.03        6.04      1.68 o
  -4  14   5        7.64        9.63      1.82 o
  -3  14   5        0.32        0.05      1.09 o
  -2  14   5        0.27        1.05      1.11 o
  -1  14   5        5.25        5.09      1.29 o
   0  14   5        0.55       -0.40      1.02 o
   1  14   5        2.77        3.12      1.15 o
   2  14   5        2.28        1.62      1.12 o
   3  14   5        1.25        1.75      1.13 o
   4  14   5        2.67        5.05      1.13 o
   5  14   5        4.84        5.88      1.24 o
   6  14   5        0.40        0.56      1.15 o
   7  14   5        3.59        0.75      1.18 o
   8  14   5        1.20        0.11      1.23 o
   9  14   5        4.34        3.07      2.11 o
  -8  15   5        0.23       -1.75      1.75 o
  -7  15   5        2.52        1.32      1.77 o
  -6  15   5        0.15       -1.58      1.58 o
  -5  15   5        0.00       -1.44      1.44 o
  -4  15   5        0.98        0.03      3.26 o
  -3  15   5        0.41       -1.30      1.30 o
  -2  15   5        3.03        3.73      1.53 o
  -1  15   5        0.73        1.21      1.37 o
   0  15   5        0.35       -0.71      1.26 o
   1  15   5        0.57       -0.41      1.41 o
   2  15   5        0.12       -0.32      1.03 o
   3  15   5        0.27       -0.78      1.07 o
   4  15   5        2.93        3.20      1.10 o
   5  15   5        0.81        1.82      1.23 o
   6  15   5        0.30        1.10      1.26 o
   7  15   5        1.31        0.25      1.82 o
  -5  16   5        0.01        2.25      3.22 o
  -4  16   5        1.14        1.82      1.95 o
  -3  16   5        0.46        0.29      1.86 o
  -2  16   5        2.24        1.38      1.83 o
  -1  16   5        6.16        4.34      2.10 o
   0  16   5        0.56        1.17      1.87 o
   1  16   5        0.63        0.75      1.78 o
   2  16   5        0.18        0.57      1.91 o
   3  16   5        0.00        1.50      1.54 o
 -17   0   6       22.39       16.19      2.82 o
 -16   0   6       51.98       52.64      4.25 o
 -15   0   6        0.70       -0.22      1.40 o
 -14   0   6       58.61       64.25      5.89 o
 -13   0   6        7.79       11.08      1.97 o
 -12   0   6        0.09        1.07      1.25 o
 -11   0   6       24.88       24.18      2.48 o
 -10   0   6       25.23       25.52      3.23 o
  -9   0   6      140.83      153.25      5.08 o
  -8   0   6       35.31       34.16      2.50 o
  -7   0   6      283.24      277.98      7.14 o
  -6   0   6      104.08       97.24      3.53 o
  -5   0   6      363.15      335.29      7.73 o
  -4   0   6        6.13        4.84      0.61 o
  -3   0   6      373.44      348.90      5.24 o
  -2   0   6      107.89      111.47      4.80 o
  -1   0   6       22.19       27.91      2.14 o
   0   0   6       25.44       28.31      2.20 o
   1   0   6      414.02      435.41     10.13 o
   2   0   6      104.49      114.47      2.10 o
   3   0   6        0.30        0.02      0.45 o
   4   0   6        1.08        1.34      0.49 o
   5   0   6       55.51       56.80      2.11 o
   6   0   6      101.15      106.13      3.77 o
   7   0   6       28.50       31.70      1.98 o
   8   0   6       11.47       11.98      1.94 o
   9   0   6      174.66      178.18      4.63 o
  10   0   6        0.99        2.02      1.01 o
  11   0   6       18.48       22.00      1.95 o
  12   0   6       13.50       11.85      1.59 o
  13   0   6        0.93       -1.30      1.30 o
  14   0   6        0.23       -1.04      1.04 o
  15   0   6        4.95        6.06      1.61 o
  16   0   6        1.86        2.94      1.49 o
 -17   1   6        1.24        1.04      1.30 o
 -16   1   6        0.97        0.90      1.20 o
 -15   1   6        0.15        2.07      1.12 o
 -14   1   6        1.48        1.96      1.06 o
 -13   1   6        6.75       11.73      1.40 o
 -12   1   6       13.90       15.58      1.53 o
 -11   1   6        0.13        0.36      0.76 o
 -10   1   6        1.39        1.38      0.79 o
  -9   1   6        1.57        1.66      0.86 o
  -8   1   6       36.40       34.18      1.77 o
  -7   1   6        8.07        9.62      1.02 o
  -6   1   6      902.44      898.49     12.79 o
  -5   1   6       54.99       55.14      1.54 o
  -4   1   6      410.04      398.72      4.23 o
  -3   1   6      108.12      108.35      1.74 o
  -2   1   6       13.29       16.70      0.76 o
  -1   1   6        0.02       -0.03      0.30 o
   0   1   6       56.70       52.56      2.30 o
   1   1   6      143.39      156.82      2.22 o
   2   1   6        5.83        7.13      0.69 o
   3   1   6        1.58        1.10      0.31 o
   4   1   6        0.03        0.03      0.32 o
   5   1   6       14.21       13.79      0.93 o
   6   1   6        1.88        1.09      0.65 o
   7   1   6       12.81       11.71      0.92 o
   8   1   6       40.03       40.69      1.55 o
   9   1   6       22.32       22.26      1.29 o
  10   1   6       31.54       34.30      1.62 o
  11   1   6        6.26        6.48      1.23 o
  12   1   6        3.48        3.11      0.80 o
  13   1   6        3.20        1.47      0.83 o
  14   1   6        0.25       -0.37      0.79 o
  15   1   6        3.26        3.19      1.03 o
  16   1   6        1.99        1.42      1.09 o
 -17   2   6        1.01       -0.92      1.09 o
 -16   2   6        0.57        2.28      1.23 o
 -15   2   6        5.57        4.98      1.32 o
 -14   2   6       13.67       12.90      1.87 o
 -13   2   6        0.21       -0.65      0.85 o
 -12   2   6        0.06        0.32      0.85 o
 -11   2   6        4.74        5.66      1.05 o
 -10   2   6        0.28       -0.60      0.69 o
  -9   2   6        1.95        0.06      0.67 o
  -8   2   6      176.23      187.46      3.97 o
  -7   2   6      198.61      190.61      3.87 o
  -6   2   6        0.02        0.03      0.67 o
  -5   2   6      227.15      220.91      3.61 o
  -4   2   6       15.44       14.87      0.76 o
  -3   2   6      125.57      127.08      1.65 o
  -2   2   6       24.34       25.37      0.88 o
  -1   2   6        3.05        2.50      0.44 o
   0   2   6       37.38       41.69      1.19 o
   1   2   6        6.58        5.77      0.80 o
   2   2   6       29.50       32.40      0.84 o
   3   2   6        2.07        1.25      0.34 o
   4   2   6      212.05      207.51      2.85 o
   5   2   6        3.63        2.90      0.65 o
   6   2   6       17.71       19.56      1.18 o
   7   2   6        0.08       -0.22      0.62 o
   8   2   6        6.88        8.37      0.91 o
   9   2   6       50.77       54.02      1.82 o
  10   2   6       16.48       16.71      1.19 o
  11   2   6        5.70        5.57      0.95 o
  12   2   6        2.77        2.65      0.81 o
  13   2   6        0.68        0.88      0.79 o
  14   2   6        0.77       -0.45      0.76 o
  15   2   6       11.11       11.41      1.40 o
  16   2   6        1.85        2.24      1.17 o
 -17   3   6       26.80       32.57      2.50 o
 -16   3   6       17.61       16.77      1.85 o
 -15   3   6        0.13       -0.86      1.02 o
 -14   3   6        0.17        0.35      1.01 o
 -13   3   6        0.12       -0.08      0.92 o
 -12   3   6        0.00       -0.13      0.79 o
 -11   3   6        2.07       -0.17      0.77 o
 -10   3   6       32.63       27.50      1.84 o
  -9   3   6        0.82        0.08      0.71 o
  -8   3   6      156.65      156.29      3.56 o
  -7   3   6        9.38       11.28      1.15 o
  -6   3   6        7.57        9.74      0.87 o
  -5   3   6        3.33        3.37      0.64 o
  -4   3   6       32.82       34.81      1.13 o
  -3   3   6       12.06       10.32      0.56 o
  -2   3   6       66.56       68.82      1.13 o
  -1   3   6       12.56        9.36      0.62 o
   0   3   6        6.86        7.00      0.56 o
   1   3   6       11.76       10.66      0.54 o
   2   3   6       15.75       18.57      0.68 o
   3   3   6        2.54        3.21      0.55 o
   4   3   6       35.08       31.46      1.19 o
   5   3   6       20.49       22.35      1.21 o
   6   3   6      285.48      290.35      4.66 o
   7   3   6       67.39       69.77      2.45 o
   8   3   6        4.44        3.27      0.77 o
   9   3   6        0.61        0.33      0.68 o
  10   3   6        3.07        2.56      0.75 o
  11   3   6        0.11       -0.64      0.64 o
  12   3   6        1.22        1.94      0.82 o
  13   3   6        0.64        3.53      0.95 o
  14   3   6        1.58        1.11      0.98 o
  15   3   6        2.63        2.53      1.09 o
  16   3   6        0.12        1.05      1.10 o
 -17   4   6        0.29        0.27      1.39 o
 -16   4   6       55.54       61.00      3.19 o
 -15   4   6        9.32        9.21      1.53 o
 -14   4   6        0.08       -0.68      0.95 o
 -13   4   6        8.11        7.03      1.25 o
 -12   4   6        4.43        2.51      1.56 o
 -11   4   6       32.91       31.44      1.96 o
 -10   4   6       54.40       45.43      3.81 o
  -9   4   6       83.58       78.21      3.92 o
  -8   4   6        3.74        3.63      0.87 o
  -7   4   6        7.96        9.30      0.94 o
  -6   4   6      220.69      222.06      3.87 o
  -5   4   6      275.51      290.35      4.60 o
  -4   4   6      141.05      146.85      2.80 o
  -3   4   6       56.97       53.71      1.24 o
  -2   4   6      164.28      154.80      2.11 o
  -1   4   6        0.83        1.63      0.41 o
   0   4   6       30.94       27.13      0.82 o
   1   4   6       59.01       50.76      1.03 o
   2   4   6       43.83       43.30      1.04 o
   3   4   6        0.54        0.09      0.48 o
   4   4   6       34.97       44.46      1.40 o
   5   4   6       34.07       43.88      1.61 o
   6   4   6      441.42      454.42      6.63 o
   7   4   6       24.43       27.21      1.46 o
   8   4   6       16.80       19.93      1.32 o
   9   4   6        3.04        2.92      0.77 o
  10   4   6        5.89        5.56      1.04 o
  11   4   6        0.47        1.61      0.86 o
  12   4   6       12.85       12.96      1.32 o
  13   4   6        0.11        0.16      0.85 o
  14   4   6        7.46        8.04      1.27 o
  15   4   6        2.66        1.62      1.07 o
 -16   5   6        2.35        4.94      1.49 o
 -15   5   6       12.21       10.51      2.98 o
 -14   5   6       16.88       16.07      1.73 o
 -13   5   6        2.09        2.31      1.05 o
 -12   5   6        1.32        1.44      0.95 o
 -11   5   6        3.66        5.33      1.10 o
 -10   5   6       17.16       18.19      1.80 o
  -9   5   6       75.02       70.42      2.43 o
  -8   5   6       14.64       13.21      1.37 o
  -7   5   6        2.18        1.49      0.67 o
  -6   5   6        7.64        8.46      0.89 o
  -5   5   6       85.27       82.57      2.12 o
  -4   5   6       16.23       19.55      1.14 o
  -3   5   6        2.91        2.15      0.59 o
  -2   5   6      122.78      119.88      2.39 o
  -1   5   6      145.92      141.25      2.67 o
   0   5   6       23.16       21.75      1.77 o
   1   5   6        0.49        0.31      0.41 o
   2   5   6       28.88       30.91      1.29 o
   3   5   6        3.86        3.34      0.66 o
   4   5   6       25.13       25.91      1.47 o
   5   5   6       68.04       71.84      2.21 o
   6   5   6       27.14       22.06      1.47 o
   7   5   6       15.40       15.85      1.32 o
   8   5   6        0.47       -0.08      0.70 o
   9   5   6        2.61        2.99      0.88 o
  10   5   6        0.04        1.15      0.84 o
  11   5   6        5.25        4.62      1.09 o
  12   5   6        0.00       -0.83      0.83 o
  13   5   6        0.02       -0.83      0.83 o
  14   5   6        0.59       -0.10      0.96 o
  15   5   6        0.40        0.97      1.04 o
 -16   6   6       28.32       29.43      2.38 o
 -15   6   6        0.00        0.45      1.18 o
 -14   6   6        2.07        1.58      1.11 o
 -13   6   6        0.22       -0.14      0.97 o
 -12   6   6        9.37        9.41      1.34 o
 -11   6   6       33.57       31.80      2.05 o
 -10   6   6        0.05        0.66      0.84 o
  -9   6   6        0.30        0.04      0.91 o
  -8   6   6        4.47        4.56      0.85 o
  -7   6   6       23.22       22.51      1.38 o
  -6   6   6       14.89       15.04      1.31 o
  -5   6   6        0.27        1.48      0.73 o
  -4   6   6       30.63       28.50      1.83 o
  -3   6   6       14.91       14.02      1.16 o
  -2   6   6        3.84        4.52      0.89 o
  -1   6   6      122.02      128.19      2.59 o
   0   6   6       20.25       20.20      1.15 o
   1   6   6       55.39       57.30      1.49 o
   2   6   6        1.72        1.97      0.62 o
   3   6   6       14.52       15.28      1.08 o
   4   6   6       61.58       61.58      1.91 o
   5   6   6        3.63        4.68      0.92 o
   6   6   6       82.67       70.63      2.32 o
   7   6   6        6.99        6.49      1.04 o
   8   6   6        0.74       -0.02      0.78 o
   9   6   6        0.00       -0.62      0.75 o
  10   6   6        4.45        5.10      1.10 o
  11   6   6        5.24        3.51      1.04 o
  12   6   6        0.02       -0.77      0.81 o
  13   6   6        1.65        1.69      1.01 o
  14   6   6        0.07        0.40      0.95 o
  15   6   6        0.40        0.42      1.08 o
 -16   7   6        9.01       11.89      2.03 o
 -15   7   6       14.81       15.53      2.12 o
 -14   7   6        0.30        0.32      1.25 o
 -13   7   6        1.53       -0.43      1.12 o
 -12   7   6       20.84       17.64      1.94 o
 -11   7   6        0.37        0.86      1.09 o
 -10   7   6        0.61       -0.92      0.92 o
  -9   7   6        4.42        2.65      1.31 o
  -8   7   6       30.95       20.20      1.59 o
  -7   7   6        0.61       -0.70      0.70 o
  -6   7   6        3.16        3.37      0.95 o
  -5   7   6       18.17       17.17      1.40 o
  -4   7   6        0.22        0.91      0.70 o
  -3   7   6       18.82       15.74      1.29 o
  -2   7   6       14.82       15.07      1.24 o
  -1   7   6        1.01        0.47      0.59 o
   0   7   6       62.14       57.88      2.68 o
   1   7   6        5.58        3.29      0.70 o
   2   7   6       21.44       21.63      1.31 o
   3   7   6      221.65      233.03      5.00 o
   4   7   6       14.95       15.43      1.17 o
   5   7   6        5.90        5.82      1.01 o
   6   7   6        4.94        2.55      1.15 o
   7   7   6       55.99       56.51      2.25 o
   8   7   6        0.21        0.30      0.83 o
   9   7   6        0.27        1.23      0.90 o
  10   7   6        1.01        0.62      0.92 o
  11   7   6        0.26       -0.84      0.84 o
  12   7   6        5.31        5.17      1.22 o
  13   7   6        0.51        0.53      1.03 o
  14   7   6        1.93        3.58      1.15 o
 -15   8   6        0.06       -1.48      1.48 o
 -14   8   6        5.20        6.61      1.70 o
 -13   8   6        2.77        1.51      1.28 o
 -12   8   6        1.49        2.63      1.33 o
 -11   8   6        2.53       -0.35      2.44 o
 -10   8   6        2.77        0.77      1.40 o
  -9   8   6        1.21        1.27      0.88 o
  -8   8   6        0.42        1.24      0.86 o
  -7   8   6        0.19       -0.35      0.80 o
  -6   8   6        3.78        2.37      0.96 o
  -5   8   6      404.83      389.13      6.95 o
  -4   8   6        3.44        1.84      0.84 o
  -3   8   6        1.65        2.46      0.83 o
  -2   8   6        0.39       -0.65      0.65 o
  -1   8   6       40.57       42.73      1.68 o
   0   8   6        8.16        6.89      0.88 o
   1   8   6       29.04       28.29      1.80 o
   2   8   6       47.15       54.93      2.04 o
   3   8   6      135.81      132.41      3.95 o
   4   8   6        1.08        0.27      0.76 o
   5   8   6       23.30       23.31      2.15 o
   6   8   6        0.02        1.01      0.82 o
   7   8   6        0.40       -0.49      0.83 o
   8   8   6        0.00        0.53      0.86 o
   9   8   6        4.80        3.59      1.08 o
  10   8   6        0.04       -0.82      0.87 o
  11   8   6        7.86        7.60      1.28 o
  12   8   6        0.27       -0.40      0.95 o
  13   8   6        0.07       -0.95      0.95 o
  14   8   6        0.00       -1.05      1.05 o
 -14   9   6        0.71        0.56      1.40 o
 -13   9   6        5.74        4.95      1.64 o
 -12   9   6        1.66        1.26      1.27 o
 -11   9   6        0.63        0.33      1.16 o
 -10   9   6        0.07       -0.10      1.08 o
  -9   9   6        4.79        4.81      1.18 o
  -8   9   6        0.01       -0.81      0.84 o
  -7   9   6        0.18       -0.32      0.89 o
  -6   9   6       17.84       18.68      1.62 o
  -5   9   6        6.80        9.16      1.73 o
  -4   9   6       49.77       57.67      3.16 o
  -3   9   6        1.40        1.15      1.07 o
  -2   9   6        0.42        0.96      0.84 o
  -1   9   6        0.33        0.03      0.73 o
   0   9   6        3.14        2.49      0.81 o
   1   9   6        4.65        5.29      0.91 o
   2   9   6       30.04       30.79      1.47 o
   3   9   6        7.92        4.74      0.86 o
   4   9   6        1.83        4.10      0.96 o
   5   9   6        3.60        3.99      1.27 o
   6   9   6       27.72       33.16      2.03 o
   7   9   6        3.18        5.08      1.42 o
   8   9   6        7.50        8.50      1.93 o
   9   9   6        2.86        2.54      1.04 o
  10   9   6        1.54        2.19      1.06 o
  11   9   6        0.29       -0.97      0.97 o
  12   9   6        0.42        0.71      1.06 o
  13   9   6        1.03        0.83      1.08 o
 -13  10   6        1.19        1.58      1.52 o
 -12  10   6       13.33       15.17      2.09 o
 -11  10   6        0.16       -0.25      1.17 o
 -10  10   6        0.80       -0.48      1.17 o
  -9  10   6        2.44        0.77      1.01 o
  -8  10   6        0.16        1.34      0.98 o
  -7  10   6        9.72        9.06      1.36 o
  -6  10   6        3.60        2.58      1.03 o
  -5  10   6       11.38       10.71      1.37 o
  -4  10   6        0.04        0.46      0.85 o
  -3  10   6        2.58        2.40      1.00 o
  -2  10   6        4.75        2.51      1.35 o
  -1  10   6        0.84        1.07      0.85 o
   0  10   6        5.31        5.42      0.95 o
   1  10   6        2.54        2.55      0.84 o
   2  10   6        0.48        0.50      0.74 o
   3  10   6        0.27        0.49      0.66 o
   4  10   6        0.00       -0.76      0.76 o
   5  10   6        4.81        4.18      1.07 o
   6  10   6        0.04       -0.14      0.91 o
   7  10   6        3.44        4.62      1.17 o
   8  10   6        2.54        1.30      1.01 o
   9  10   6        0.66       -0.69      0.93 o
  10  10   6        6.65        6.55      1.31 o
  11  10   6        3.89        2.68      1.26 o
  12  10   6        0.86        0.37      1.12 o
 -12  11   6        9.22       10.37      2.00 o
 -11  11   6       13.62       15.18      2.11 o
 -10  11   6        1.99        1.30      1.16 o
  -9  11   6        0.53        0.27      1.08 o
  -8  11   6       14.36       16.43      1.73 o
  -7  11   6        1.09        0.19      0.99 o
  -6  11   6        0.16       -0.89      0.89 o
  -5  11   6        3.51        1.60      1.00 o
  -4  11   6       29.66       30.61      2.81 o
  -3  11   6       16.38       20.00      2.21 o
  -2  11   6        5.84        6.14      1.25 o
  -1  11   6       32.12       34.03      2.16 o
   0  11   6        0.87       -0.85      0.85 o
   1  11   6        0.00       -0.65      0.74 o
   2  11   6        3.87        3.02      0.98 o
   3  11   6        0.63        1.21      0.77 o
   4  11   6        2.43        1.16      0.93 o
   5  11   6        0.05        0.66      0.96 o
   6  11   6        3.64        3.85      1.41 o
   7  11   6        0.37        1.73      1.03 o
   8  11   6        0.73        2.06      1.07 o
   9  11   6        2.84        2.06      1.13 o
  10  11   6        0.49        0.86      1.10 o
  11  11   6        4.86        5.05      1.93 o
 -11  12   6        1.10        1.43      1.44 o
 -10  12   6        2.59        2.12      1.23 o
  -9  12   6        3.67        2.92      1.69 o
  -8  12   6        2.76        1.86      1.29 o
  -7  12   6        0.15       -0.51      1.00 o
  -6  12   6        0.03        0.02      0.95 o
  -5  12   6        0.18       -0.94      0.94 o
  -4  12   6       17.91       12.22      2.08 o
  -3  12   6        2.79        3.23      1.15 o
  -2  12   6        0.00       -0.29      0.97 o
  -1  12   6        0.03       -0.27      1.02 o
   0  12   6        1.29        1.64      1.12 o
   1  12   6        1.32       -0.52      1.08 o
   2  12   6        0.16        0.08      0.79 o
   3  12   6        3.93        2.90      0.92 o
   4  12   6        1.88        0.86      0.89 o
   5  12   6        5.54        5.72      1.30 o
   6  12   6        4.01        2.84      1.16 o
   7  12   6        0.78        2.79      1.20 o
   8  12   6        0.12        0.17      1.01 o
   9  12   6        0.00        0.35      1.07 o
  10  12   6        4.91        6.31      2.26 o
 -10  13   6        5.87        5.95      1.61 o
  -9  13   6        7.67        9.19      1.65 o
  -8  13   6        4.26        3.44      1.36 o
  -7  13   6        1.28       -0.64      1.06 o
  -6  13   6        0.19        0.05      1.10 o
  -5  13   6        2.31        2.08      1.11 o
  -4  13   6        1.57        2.39      1.83 o
  -3  13   6        2.14        2.55      1.35 o
  -2  13   6       17.65       17.08      1.74 o
  -1  13   6        0.40       -0.32      0.98 o
   0  13   6        0.74       -0.89      0.99 o
   1  13   6        0.00       -0.05      0.97 o
   2  13   6        5.71        6.43      1.26 o
   3  13   6        1.26        1.44      1.04 o
   4  13   6        3.04        4.09      1.10 o
   5  13   6        0.25        1.09      0.99 o
   6  13   6        7.15        7.30      1.45 o
   7  13   6        0.69        0.96      1.41 o
   8  13   6        0.98        0.81      1.17 o
  -8  14   6        1.32       -0.68      1.34 o
  -7  14   6        4.11        3.38      1.60 o
  -6  14   6        0.06       -0.93      1.17 o
  -5  14   6        0.57        0.13      1.15 o
  -4  14   6        0.37        0.86      1.59 o
  -3  14   6        1.80        1.91      1.20 o
  -2  14   6        6.21        4.73      1.58 o
  -1  14   6        3.43        1.98      1.27 o
   0  14   6        0.11       -1.08      1.08 o
   1  14   6        1.07        0.61      1.47 o
   2  14   6        0.59        0.53      1.43 o
   3  14   6        3.97        3.71      1.30 o
   4  14   6        0.65        1.78      1.36 o
   5  14   6        7.57        8.95      1.40 o
   6  14   6        0.42       -1.00      1.00 o
  -5  15   6        0.19       -0.18      1.42 o
  -4  15   6        0.57        0.30      1.44 o
  -3  15   6        2.59        2.21      1.55 o
  -2  15   6        3.07        1.62      1.53 o
  -1  15   6        1.00        0.79      1.27 o
   0  15   6        3.37        4.81      2.38 o
   1  15   6        0.22       -0.70      1.33 o
   2  15   6        0.47       -1.31      1.31 o
   3  15   6        0.81        0.27      1.43 o
   4  15   6        3.24        2.83      3.13 o
 -16   1   7        0.23        0.22      1.20 o
 -15   1   7        1.60        1.27      1.29 o
 -14   1   7       19.09       22.14      3.08 o
 -13   1   7        0.32        0.27      0.97 o
 -12   1   7        0.04       -0.73      1.45 o
 -11   1   7       12.01       15.26      1.49 o
 -10   1   7        1.60        0.47      1.01 o
  -9   1   7        4.23        4.38      0.94 o
  -8   1   7        0.28        0.39      0.75 o
  -7   1   7      132.99      127.88      3.08 o
  -6   1   7      171.68      179.44      3.67 o
  -5   1   7      128.64      136.85      2.93 o
  -4   1   7      180.43      189.94      2.80 o
  -3   1   7       92.65       96.73      1.70 o
  -2   1   7       15.48       16.31      1.16 o
  -1   1   7       15.91       18.36      1.22 o
   0   1   7       14.03       13.99      1.27 o
   1   1   7        4.12        3.08      0.77 o
   2   1   7       49.58       43.66      1.31 o
   3   1   7        5.30        4.41      0.62 o
   4   1   7       46.44       50.29      1.38 o
   5   1   7       26.37       25.07      1.40 o
   6   1   7        6.18        5.37      0.74 o
   7   1   7        9.42       10.05      0.92 o
   8   1   7       22.85       24.04      1.32 o
   9   1   7        6.78        7.18      0.88 o
  10   1   7        0.10        0.82      0.66 o
  11   1   7        1.60        0.92      0.71 o
  12   1   7        2.79        2.50      0.86 o
  13   1   7        5.20        4.69      1.00 o
  14   1   7        1.11        0.40      0.88 o
  15   1   7        0.00        0.29      1.03 o
 -16   2   7       22.56       21.13      3.11 o
 -15   2   7       20.04       17.12      1.89 o
 -14   2   7       13.61       19.05      1.86 o
 -13   2   7        0.12        0.08      0.95 o
 -12   2   7        4.77        5.64      1.18 o
 -11   2   7       12.69       12.52      1.36 o
 -10   2   7       61.13       64.65      2.49 o
  -9   2   7       20.25       20.03      2.05 o
  -8   2   7        6.13        6.24      0.97 o
  -7   2   7        3.09        4.12      1.54 o
  -6   2   7       37.81       41.18      1.89 o
  -5   2   7       57.26       58.47      1.84 o
  -4   2   7       17.04       17.88      1.25 o
  -3   2   7      157.74      152.32      2.66 o
  -2   2   7       81.54       77.66      1.53 o
  -1   2   7       10.36       10.81      0.64 o
   0   2   7       89.96       86.64      1.59 o
   1   2   7       37.11       36.31      1.31 o
   2   2   7       72.43       78.72      1.56 o
   3   2   7       82.33       84.75      1.59 o
   4   2   7       11.24       10.38      0.78 o
   5   2   7       21.56       22.97      1.21 o
   6   2   7       51.63       55.44      1.79 o
   7   2   7       18.89       17.52      1.22 o
   8   2   7       55.97       59.00      1.86 o
   9   2   7        0.05        0.17      0.62 o
  10   2   7        1.45        1.47      0.70 o
  11   2   7       10.67        8.57      1.04 o
  12   2   7        9.91        9.35      1.13 o
  13   2   7        3.59        2.98      0.96 o
  14   2   7        6.07        5.20      1.23 o
  15   2   7        0.44       -2.29      2.29 o
 -16   3   7        1.35       -0.67      1.16 o
 -15   3   7       37.02       35.77      2.47 o
 -14   3   7       20.95       23.59      2.02 o
 -13   3   7        0.14       -0.58      0.92 o
 -12   3   7        0.01       -0.82      0.82 o
 -11   3   7        2.83        4.22      1.44 o
 -10   3   7        0.69        0.75      1.22 o
  -9   3   7       33.35       40.26      2.55 o
  -8   3   7       22.62       27.52      1.66 o
  -7   3   7       14.46       13.33      1.20 o
  -6   3   7        1.16        0.68      0.69 o
  -5   3   7        4.97        4.23      0.71 o
  -4   3   7       68.66       72.31      1.88 o
  -3   3   7       97.25       93.12      1.72 o
  -2   3   7        4.04        3.68      0.61 o
  -1   3   7       18.31       17.06      0.98 o
   0   3   7       14.07       14.26      0.91 o
   1   3   7        1.86        1.53      0.54 o
   2   3   7       78.40       80.98      2.09 o
   3   3   7       45.38       47.14      1.15 o
   4   3   7        0.09        0.26      0.50 o
   5   3   7        0.04        0.05      0.95 o
   6   3   7        9.50        8.50      0.90 o
   7   3   7       18.88       15.06      1.15 o
   8   3   7        0.26        0.83      0.70 o
   9   3   7        0.00       -0.63      0.66 o
  10   3   7        2.62        1.61      0.90 o
  11   3   7        4.12        2.92      0.85 o
  12   3   7        0.30        1.08      0.81 o
  13   3   7        4.01        2.34      1.01 o
  14   3   7        1.00        0.30      0.95 o
 -16   4   7        0.01       -0.42      1.37 o
 -15   4   7        2.70        1.30      1.28 o
 -14   4   7        0.78        0.07      1.32 o
 -13   4   7        0.00        1.22      1.08 o
 -12   4   7        0.35       -0.59      0.84 o
 -11   4   7        0.66        0.03      0.97 o
 -10   4   7       57.86       63.84      2.49 o
  -9   4   7        0.14       -0.10      0.75 o
  -8   4   7        1.07        0.08      0.74 o
  -7   4   7       40.99       41.81      2.04 o
  -6   4   7       11.00        8.58      1.02 o
  -5   4   7        0.35        0.26      0.57 o
  -4   4   7       28.73       33.81      1.65 o
  -3   4   7        0.52        0.88      0.54 o
  -2   4   7      112.01      119.95      1.92 o
  -1   4   7       10.70       12.65      0.75 o
   0   4   7        0.14       -0.46      0.51 o
   1   4   7       28.33       25.76      1.63 o
   2   4   7       10.76       12.02      0.76 o
   3   4   7        0.22        0.30      0.50 o
   4   4   7        8.22       11.61      0.88 o
   5   4   7        0.19        0.48      0.63 o
   6   4   7        9.16        9.96      1.08 o
   7   4   7        9.28        7.34      0.94 o
   8   4   7       23.40       22.63      1.63 o
   9   4   7        0.22       -0.35      0.70 o
  10   4   7        1.08        0.90      0.82 o
  11   4   7        0.15       -0.20      0.83 o
  12   4   7        8.73       10.42      1.30 o
  13   4   7        0.09       -0.14      0.91 o
  14   4   7        2.87        1.73      1.03 o
 -15   5   7        0.02        0.24      1.22 o
 -14   5   7        0.36        1.49      1.16 o
 -13   5   7        3.71        5.13      1.23 o
 -12   5   7        0.01       -0.85      0.90 o
 -11   5   7        3.69        2.05      0.98 o
 -10   5   7        6.89        7.59      1.19 o
  -9   5   7        0.95        1.39      0.84 o
  -8   5   7        3.78        3.66      0.95 o
  -7   5   7       64.27       71.60      3.26 o
  -6   5   7        0.00        0.07      0.72 o
  -5   5   7       32.14       33.69      1.71 o
  -4   5   7        0.39        1.48      0.67 o
  -3   5   7        2.76        2.39      0.69 o
  -2   5   7        6.60        5.90      0.80 o
  -1   5   7       27.34       31.54      1.94 o
   0   5   7       13.03       14.92      1.06 o
   1   5   7        1.14        1.21      0.63 o
   2   5   7        2.55        3.06      0.56 o
   3   5   7        0.67        0.12      0.59 o
   4   5   7       33.95       39.82      1.63 o
   5   5   7      130.33      131.92      3.60 o
   6   5   7       24.16       25.87      1.60 o
   7   5   7       12.15       10.45      1.44 o
   8   5   7        2.98        1.36      0.87 o
   9   5   7        4.88        4.45      1.00 o
  10   5   7        0.39       -0.12      0.83 o
  11   5   7        5.02        2.66      1.00 o
  12   5   7        1.55        3.45      1.03 o
  13   5   7        0.08       -0.45      0.87 o
  14   5   7        0.03        0.08      0.99 o
 -15   6   7       27.17       37.31      2.94 o
 -14   6   7        0.22        0.63      1.27 o
 -13   6   7        1.54        0.66      1.26 o
 -12   6   7        1.57        0.62      1.63 o
 -11   6   7        6.18        3.96      2.12 o
 -10   6   7        0.92        0.97      1.05 o
  -9   6   7        8.82        8.71      2.12 o
  -8   6   7        3.96        2.09      0.99 o
  -7   6   7       10.22       11.57      1.40 o
  -6   6   7       58.57       52.70      2.17 o
  -5   6   7      103.58      105.69      2.88 o
  -4   6   7      102.80       97.49      2.69 o
  -3   6   7        8.27        6.95      0.93 o
  -2   6   7        0.01       -0.40      0.59 o
  -1   6   7        0.51        0.87      0.57 o
   0   6   7        9.69        6.73      0.82 o
   1   6   7      106.62      110.09      2.48 o
   2   6   7       41.28       38.15      1.37 o
   3   6   7       15.41       15.73      1.15 o
   4   6   7       25.56       27.73      1.50 o
   5   6   7        1.55        1.72      0.81 o
   6   6   7        2.63        1.44      0.81 o
   7   6   7        3.84        2.40      0.87 o
   8   6   7       26.20       26.42      2.56 o
   9   6   7        0.27       -0.03      0.84 o
  10   6   7        0.04       -0.28      0.87 o
  11   6   7        6.95        8.65      1.63 o
  12   6   7        0.42       -0.16      0.96 o
  13   6   7        1.73        2.23      1.04 o
 -14   7   7       15.56       13.40      1.99 o
 -13   7   7        2.81       -0.16      1.20 o
 -12   7   7        1.09        1.25      1.22 o
 -11   7   7        0.67        0.26      1.09 o
 -10   7   7        0.30        1.07      1.08 o
  -9   7   7        1.45        0.42      1.06 o
  -8   7   7       30.03       25.04      2.03 o
  -7   7   7        5.28        3.04      1.04 o
  -6   7   7       25.08       21.90      1.99 o
  -5   7   7        0.72        0.92      0.83 o
  -4   7   7       91.08       82.08      2.56 o
  -3   7   7        0.17       -0.18      0.68 o
  -2   7   7        0.61        0.20      0.67 o
  -1   7   7        1.21       -0.23      0.80 o
   0   7   7       43.66       42.91      1.66 o
   1   7   7        0.40        0.55      0.66 o
   2   7   7        7.50        5.94      0.87 o
   3   7   7        0.03        1.70      0.72 o
   4   7   7        1.42        0.05      0.71 o
   5   7   7        5.79        7.36      1.05 o
   6   7   7        0.90        1.22      0.80 o
   7   7   7        0.90        1.41      1.05 o
   8   7   7       16.85       18.01      1.59 o
   9   7   7        0.01       -0.67      0.86 o
  10   7   7        2.59        2.97      0.99 o
  11   7   7        0.42        0.04      0.96 o
  12   7   7        0.01        0.18      1.00 o
  13   7   7        1.13        1.40      1.13 o
 -14   8   7        5.05        2.62      1.60 o
 -13   8   7       14.71       12.89      2.30 o
 -12   8   7        0.61        1.23      1.29 o
 -11   8   7        0.12       -0.25      1.18 o
 -10   8   7        0.85        0.20      1.19 o
  -9   8   7        0.00       -0.31      1.02 o
  -8   8   7        0.01        0.76      0.99 o
  -7   8   7       15.58       15.57      1.53 o
  -6   8   7        0.20        0.60      0.84 o
  -5   8   7       15.34       13.28      1.40 o
  -4   8   7        0.25        0.86      1.02 o
  -3   8   7        9.03       10.69      1.22 o
  -2   8   7        0.01       -0.75      0.75 o
  -1   8   7        0.17       -0.38      0.72 o
   0   8   7        1.83        2.09      0.71 o
   1   8   7       31.25       31.85      1.99 o
   2   8   7        1.76        1.52      0.77 o
   3   8   7       33.96       33.25      1.49 o
   4   8   7        0.07        0.15      0.73 o
   5   8   7        5.26        5.92      1.07 o
   6   8   7        4.22        4.64      1.05 o
   7   8   7        8.91        9.34      2.39 o
   8   8   7        0.33        1.73      0.97 o
   9   8   7        4.41        2.67      1.06 o
  10   8   7        1.87        2.31      1.09 o
  11   8   7        0.21       -0.94      0.94 o
  12   8   7        3.66        1.72      1.12 o
 -13   9   7        3.24        3.22      1.51 o
 -12   9   7       12.33       14.23      2.00 o
 -11   9   7        1.55        0.89      1.65 o
 -10   9   7        0.91        0.53      1.14 o
  -9   9   7        1.72        3.47      1.29 o
  -8   9   7        0.41        1.41      0.95 o
  -7   9   7        0.15       -0.66      0.86 o
  -6   9   7        8.25        9.54      1.29 o
  -5   9   7        4.96        6.54      1.17 o
  -4   9   7        0.68        0.80      1.18 o
  -3   9   7        0.95        0.07      0.83 o
  -2   9   7       13.70       18.26      1.56 o
  -1   9   7        1.57        1.17      1.11 o
   0   9   7       15.71       16.57      1.49 o
   1   9   7        6.74        6.27      0.96 o
   2   9   7       28.11       28.75      1.64 o
   3   9   7        8.45        9.17      1.40 o
   4   9   7        0.54        0.83      0.83 o
   5   9   7        0.44        1.18      0.88 o
   6   9   7        0.00       -0.56      0.82 o
   7   9   7        0.02       -0.13      0.91 o
   8   9   7        8.79        6.46      1.23 o
   9   9   7        0.08       -0.75      0.96 o
  10   9   7        0.69        1.31      1.05 o
  11   9   7        0.24        1.16      1.12 o
 -12  10   7        0.04       -1.27      1.27 o
 -11  10   7        0.05        0.23      1.29 o
 -10  10   7        2.70        3.44      1.41 o
  -9  10   7       10.45       14.98      2.23 o
  -8  10   7        3.43        1.38      1.05 o
  -7  10   7        9.92        8.56      1.33 o
  -6  10   7        0.73       -0.61      0.90 o
  -5  10   7        8.60        7.47      1.30 o
  -4  10   7       20.39       18.66      1.67 o
  -3  10   7       15.95       17.41      1.60 o
  -2  10   7        0.87        0.89      0.94 o
  -1  10   7        0.27       -0.14      0.89 o
   0  10   7        6.69        4.62      1.42 o
   1  10   7        0.46        1.19      0.93 o
   2  10   7        6.10        3.52      0.93 o
   3  10   7        0.20       -0.35      0.66 o
   4  10   7        0.00       -0.46      0.75 o
   5  10   7        0.56        1.37      1.00 o
   6  10   7        2.03        1.73      1.22 o
   7  10   7        0.22        1.39      1.09 o
   8  10   7        2.60        1.86      1.12 o
   9  10   7        1.81        2.79      1.42 o
  10  10   7        0.17        1.68      1.15 o
 -11  11   7        0.32        0.31      1.45 o
 -10  11   7        4.56        5.38      1.61 o
  -9  11   7        2.19        4.96      1.55 o
  -8  11   7        8.84        8.63      1.47 o
  -7  11   7        0.00        0.57      1.04 o
  -6  11   7        5.12        5.70      1.24 o
  -5  11   7        2.58        3.68      1.12 o
  -4  11   7        0.39       -0.43      1.04 o
  -3  11   7       37.58       38.16      2.30 o
  -2  11   7        0.02        0.20      0.95 o
  -1  11   7        1.75        0.49      0.98 o
   0  11   7        0.73        0.96      0.96 o
   1  11   7        0.13       -0.25      0.95 o
   2  11   7        0.00        0.21      0.82 o
   3  11   7       10.19       12.76      1.71 o
   4  11   7        2.23        2.37      0.94 o
   5  11   7       13.05       13.07      1.54 o
   6  11   7        0.16       -0.70      1.02 o
   7  11   7        8.84        9.21      1.44 o
   8  11   7        1.08       -0.58      1.02 o
   9  11   7        0.15       -0.83      1.09 o
  -9  12   7        0.05        1.27      1.40 o
  -8  12   7        0.00        0.32      1.17 o
  -7  12   7        1.83        1.33      1.18 o
  -6  12   7        0.72       -0.47      1.07 o
  -5  12   7        2.50        1.14      1.07 o
  -4  12   7        0.06        0.07      1.02 o
  -3  12   7        1.45        1.50      1.07 o
  -2  12   7       12.49       12.64      1.58 o
  -1  12   7        4.46        6.05      1.27 o
   0  12   7        2.44        0.72      0.98 o
   1  12   7        0.93        0.37      1.02 o
   2  12   7        1.33       -1.01      1.01 o
   3  12   7        3.40        4.54      1.19 o
   4  12   7        0.06        0.14      0.90 o
   5  12   7        0.29        0.50      0.94 o
   6  12   7        1.25        2.24      1.21 o
   7  12   7        0.00        0.14      1.10 o
   8  12   7        0.31       -0.03      1.15 o
  -7  13   7        1.12       -0.38      1.21 o
  -6  13   7        1.90        0.36      1.14 o
  -5  13   7        0.02        0.71      1.13 o
  -4  13   7        1.82        1.44      1.17 o
  -3  13   7        3.34        4.67      1.33 o
  -2  13   7        4.96        6.78      1.43 o
  -1  13   7        0.79       -0.08      1.02 o
   0  13   7        0.18        1.10      1.09 o
   1  13   7        0.00        0.91      1.08 o
   2  13   7        0.16       -0.74      1.08 o
   3  13   7        0.01       -0.32      1.27 o
   4  13   7        0.05        0.01      1.08 o
   5  13   7        5.17        6.88      1.27 o
   6  13   7        0.30       -0.75      1.00 o
  -4  14   7        0.26        2.13      1.29 o
  -3  14   7        1.27        1.75      1.24 o
  -2  14   7        0.32        0.25      1.32 o
  -1  14   7        0.30        0.04      1.15 o
   0  14   7        0.02        0.10      1.18 o
   1  14   7        0.12       -0.10      1.40 o
   2  14   7        0.76        0.16      1.37 o
   3  14   7        0.59       -1.59      1.59 o
 -15   0   8        4.23        2.34      1.79 o
 -14   0   8        2.12        1.14      1.72 o
 -13   0   8       69.92       79.63      5.98 o
 -12   0   8        0.12        1.47      1.36 o
 -11   0   8       32.44       26.85      2.71 o
 -10   0   8       38.51       35.26      2.87 o
  -9   0   8       23.40       20.49      2.28 o
  -8   0   8       17.74       19.01      2.08 o
  -7   0   8        7.39        8.50      1.45 o
  -6   0   8        6.46        8.08      1.55 o
  -5   0   8      100.74      108.64      7.09 o
  -4   0   8      137.03      145.31      7.08 o
  -3   0   8       50.38       49.34      5.01 o
  -2   0   8       11.18        9.07      1.66 o
  -1   0   8        0.42        0.60      1.51 o
   0   0   8        0.04       -0.37      1.07 o
   1   0   8       69.68       67.64      3.55 o
   2   0   8       23.51       23.72      2.27 o
   3   0   8        6.01        4.84      1.32 o
   4   0   8      114.69      124.57      4.77 o
   5   0   8        6.91        6.71      1.04 o
   6   0   8       11.99       10.60      1.26 o
   7   0   8       18.01       18.61      1.67 o
   8   0   8        0.00        0.37      0.95 o
   9   0   8       42.83       47.27      2.60 o
  10   0   8        5.09        4.26      1.29 o
  11   0   8       10.14       13.64      1.77 o
  12   0   8        2.35        1.70      1.25 o
  13   0   8        0.96        0.65      1.27 o
 -15   1   8        0.72        1.10      1.32 o
 -14   1   8       15.22       18.57      1.83 o
 -13   1   8       24.18       24.83      2.69 o
 -12   1   8       26.82       34.21      2.71 o
 -11   1   8        0.42       -0.41      0.86 o
 -10   1   8        4.82        3.47      1.03 o
  -9   1   8       17.13       20.39      1.58 o
  -8   1   8       46.22       54.07      2.98 o
  -7   1   8        0.40       -0.41      0.73 o
  -6   1   8      114.08      117.61      2.85 o
  -5   1   8      114.08      112.34      2.61 o
  -4   1   8        1.53        1.53      0.96 o
  -3   1   8        1.80        3.12      1.11 o
  -2   1   8        0.35        0.56      0.80 o
  -1   1   8        0.69       -0.27      0.66 o
   0   1   8        5.99        7.48      1.10 o
   1   1   8        1.10       -0.40      0.67 o
   2   1   8       49.39       55.12      2.07 o
   3   1   8       81.54       82.81      2.45 o
   4   1   8       24.39       30.80      1.53 o
   5   1   8        0.06       -0.14      0.53 o
   6   1   8        3.42        2.26      0.66 o
   7   1   8        0.01       -0.25      0.62 o
   8   1   8       21.99       23.60      1.82 o
   9   1   8        0.20        0.13      0.71 o
  10   1   8       23.79       24.11      1.48 o
  11   1   8        4.19        3.65      0.95 o
  12   1   8        3.32        2.53      0.94 o
  13   1   8        0.43       -0.22      0.84 o
 -15   2   8        1.15        0.27      1.27 o
 -14   2   8        1.19        0.92      1.15 o
 -13   2   8        2.42        1.98      1.23 o
 -12   2   8        3.24        2.48      1.12 o
 -11   2   8       10.26        9.26      1.33 o
 -10   2   8        1.91        3.14      0.98 o
  -9   2   8       11.71       10.84      1.26 o
  -8   2   8        0.76        0.10      0.75 o
  -7   2   8        5.98        4.70      0.93 o
  -6   2   8       83.62       91.23      2.49 o
  -5   2   8       34.06       36.01      1.75 o
  -4   2   8       68.15       76.54      5.87 o
  -3   2   8        2.72        1.68      0.73 o
  -2   2   8        6.01        4.24      0.75 o
  -1   2   8        0.03       -0.34      0.66 o
   0   2   8        2.12        0.65      0.71 o
   1   2   8        2.83        3.71      0.86 o
   2   2   8       12.79       12.37      0.84 o
   3   2   8        1.05        0.88      0.57 o
   4   2   8        1.21        0.45      0.66 o
   5   2   8        0.41        0.82      0.60 o
   6   2   8        0.12        0.27      0.66 o
   7   2   8        8.77       11.96      1.01 o
   8   2   8        0.03       -0.14      0.67 o
   9   2   8       16.21       16.19      1.23 o
  10   2   8        1.57        0.08      0.75 o
  11   2   8        8.24        9.53      1.11 o
  12   2   8        0.55       -0.63      0.81 o
  13   2   8        0.25        0.11      0.89 o
 -14   3   8        2.03        0.75      1.12 o
 -13   3   8        1.53        1.11      1.06 o
 -12   3   8        0.38        0.73      0.96 o
 -11   3   8        0.25        0.15      0.93 o
 -10   3   8       13.73       16.63      1.51 o
  -9   3   8        1.43        1.43      0.88 o
  -8   3   8        4.94        3.24      1.22 o
  -7   3   8       44.49       49.72      2.03 o
  -6   3   8        9.60       13.98      1.43 o
  -5   3   8        3.42        2.71      0.74 o
  -4   3   8        8.78        9.08      0.82 o
  -3   3   8      106.75      106.17      2.80 o
  -2   3   8       23.05       25.97      2.66 o
  -1   3   8       52.35       54.04      1.70 o
   0   3   8        0.41        0.67      0.66 o
   1   3   8        6.31        6.29      0.79 o
   2   3   8        3.34        3.17      0.73 o
   3   3   8       14.51       15.95      1.62 o
   4   3   8        7.49        7.09      1.19 o
   5   3   8        1.55        0.38      0.60 o
   6   3   8       31.22       30.48      1.51 o
   7   3   8        2.44        2.61      0.78 o
   8   3   8        0.09       -0.08      0.70 o
   9   3   8        1.74        1.58      0.80 o
  10   3   8        3.73        3.50      0.88 o
  11   3   8        0.38        0.39      0.79 o
  12   3   8        0.00        0.51      0.93 o
  13   3   8        2.66        2.02      1.14 o
 -14   4   8        2.19       -1.00      1.11 o
 -13   4   8        1.62        2.02      1.14 o
 -12   4   8        0.28       -0.83      0.94 o
 -11   4   8        0.20        0.19      0.89 o
 -10   4   8       19.41       23.76      1.80 o
  -9   4   8        0.44        0.03      0.86 o
  -8   4   8        5.96        5.67      1.06 o
  -7   4   8        5.99        7.25      1.07 o
  -6   4   8        0.24        0.47      0.77 o
  -5   4   8        3.18        1.62      0.76 o
  -4   4   8        9.53        8.63      0.89 o
  -3   4   8       17.33       20.05      1.67 o
  -2   4   8      143.08      148.98      4.02 o
  -1   4   8        0.00       -0.84      0.84 o
   0   4   8       84.01       81.51      2.76 o
   1   4   8       48.32       51.58      1.80 o
   2   4   8        3.52        4.75      0.81 o
   3   4   8        9.30        7.70      1.11 o
   4   4   8       25.31       25.04      1.19 o
   5   4   8        1.02        1.10      0.67 o
   6   4   8        4.50        2.10      0.78 o
   7   4   8       27.55       26.28      1.52 o
   8   4   8        1.32        0.44      0.77 o
   9   4   8        0.98        0.34      0.78 o
  10   4   8        0.11        0.44      0.82 o
  11   4   8        0.08        1.28      0.90 o
  12   4   8        6.76        7.09      1.21 o
 -14   5   8        2.19        0.69      1.36 o
 -13   5   8        0.02        0.54      1.25 o
 -12   5   8        0.07        1.57      1.17 o
 -11   5   8        0.23       -0.75      1.01 o
 -10   5   8        9.72       10.88      1.49 o
  -9   5   8        7.23        4.38      2.17 o
  -8   5   8       31.60       28.46      4.45 o
  -7   5   8       56.05       55.43      2.44 o
  -6   5   8        5.24        3.71      0.99 o
  -5   5   8        0.71        1.12      0.82 o
  -4   5   8        2.12        1.22      0.73 o
  -3   5   8       77.02       75.03      2.14 o
  -2   5   8        2.40        0.69      1.40 o
  -1   5   8       74.66       70.19      2.75 o
   0   5   8        0.37        0.00      0.77 o
   1   5   8        9.33        8.11      1.11 o
   2   5   8       27.19       27.07      1.18 o
   3   5   8        1.35        0.71      0.62 o
   4   5   8        0.93        0.01      0.64 o
   5   5   8       24.11       24.91      2.25 o
   6   5   8        4.44        5.44      1.01 o
   7   5   8        0.27       -0.16      0.80 o
   8   5   8        0.57        1.53      0.97 o
   9   5   8        3.37        2.82      0.97 o
  10   5   8        0.20        0.77      0.96 o
  11   5   8        1.05        0.47      0.89 o
  12   5   8        0.17       -0.06      0.95 o
 -13   6   8        1.39        0.39      1.27 o
 -12   6   8        0.67       -0.53      1.08 o
 -11   6   8        5.43        4.28      1.31 o
 -10   6   8        1.57        0.81      1.08 o
  -9   6   8        4.14        3.07      1.14 o
  -8   6   8        3.66        5.65      1.19 o
  -7   6   8        1.61        0.56      0.95 o
  -6   6   8        7.73       11.71      1.39 o
  -5   6   8        2.70        2.76      1.04 o
  -4   6   8        6.54        7.47      1.02 o
  -3   6   8        1.14        0.72      0.71 o
  -2   6   8       30.83       36.30      3.03 o
  -1   6   8        2.65        1.31      0.78 o
   0   6   8       68.16       65.88      2.09 o
   1   6   8        0.63        0.37      0.61 o
   2   6   8        0.52       -0.57      0.57 o
   3   6   8        0.15       -0.24      0.65 o
   4   6   8       39.53       46.61      1.83 o
   5   6   8       15.85       15.59      1.87 o
   6   6   8        1.34        1.84      0.88 o
   7   6   8        0.99        1.08      0.97 o
   8   6   8        0.23       -0.06      0.84 o
   9   6   8        0.13        0.75      0.94 o
  10   6   8        0.30       -0.21      0.89 o
  11   6   8        0.24       -0.17      0.96 o
 -12   7   8        2.05        1.80      1.85 o
 -11   7   8        1.43        0.13      1.60 o
 -10   7   8        0.43       -1.04      1.04 o
  -9   7   8        0.92       -0.06      1.03 o
  -8   7   8        4.79        2.96      1.17 o
  -7   7   8        8.88        8.80      2.06 o
  -6   7   8        0.81       -0.01      0.92 o
  -5   7   8        0.10       -0.35      0.75 o
  -4   7   8        2.04        1.40      0.86 o
  -3   7   8       10.99        7.83      1.08 o
  -2   7   8        4.65        5.15      0.94 o
  -1   7   8       14.39       14.56      1.47 o
   0   7   8       12.18        8.40      1.36 o
   1   7   8       19.47       21.30      1.31 o
   2   7   8        1.50        2.23      0.73 o
   3   7   8        5.87        5.61      0.93 o
   4   7   8       27.90       31.37      1.52 o
   5   7   8       11.99       14.24      1.36 o
   6   7   8        0.20        0.38      0.87 o
   7   7   8        8.15        4.83      1.48 o
   8   7   8        7.15        6.17      1.17 o
   9   7   8        0.95        0.96      0.97 o
  10   7   8        0.11       -1.04      1.73 o
  11   7   8        0.29        0.67      1.04 o
 -12   8   8        1.63       -0.56      1.83 o
 -11   8   8        0.34       -0.18      1.17 o
 -10   8   8        8.65        9.19      1.63 o
  -9   8   8        4.15        5.02      1.41 o
  -8   8   8        1.65        1.37      1.11 o
  -7   8   8        7.30        7.06      1.34 o
  -6   8   8        7.83        6.83      1.14 o
  -5   8   8        6.50        4.36      1.05 o
  -4   8   8        9.88       11.74      1.70 o
  -3   8   8        3.12        1.81      0.88 o
  -2   8   8        0.02       -0.75      0.75 o
  -1   8   8        0.95        1.10      0.88 o
   0   8   8        0.02        0.09      0.76 o
   1   8   8        6.69        3.13      0.92 o
   2   8   8       13.68       12.36      1.55 o
   3   8   8        5.58        2.95      0.86 o
   4   8   8       14.39       13.76      1.19 o
   5   8   8        0.63        0.57      0.90 o
   6   8   8        1.08        0.68      0.91 o
   7   8   8        0.03       -0.64      0.91 o
   8   8   8        0.98        0.75      0.97 o
   9   8   8        6.76        4.88      1.19 o
  10   8   8        1.50        1.95      1.13 o
 -11   9   8        2.32        3.00      1.47 o
 -10   9   8        1.12        0.86      1.26 o
  -9   9   8        1.74        0.51      1.20 o
  -8   9   8        8.01        8.15      1.50 o
  -7   9   8        2.96        1.30      1.10 o
  -6   9   8        0.61        0.61      0.98 o
  -5   9   8       19.96       16.34      1.86 o
  -4   9   8        3.38        0.38      0.90 o
  -3   9   8        0.00        1.15      0.99 o
  -2   9   8        4.61        3.26      1.03 o
  -1   9   8        2.04        2.71      0.95 o
   0   9   8        0.09       -0.70      0.95 o
   1   9   8        0.04        0.67      0.84 o
   2   9   8        0.11       -0.02      0.84 o
   3   9   8       17.54       22.75      1.57 o
   4   9   8        9.50       11.66      1.20 o
   5   9   8        0.10       -0.09      0.79 o
   6   9   8        0.02       -0.10      0.91 o
   7   9   8        0.34       -0.16      0.97 o
   8   9   8        3.19        4.07      1.48 o
   9   9   8        0.25        0.51      1.03 o
 -10  10   8        3.39        5.81      2.02 o
  -9  10   8        0.13       -0.02      1.23 o
  -8  10   8        2.60        3.56      1.34 o
  -7  10   8       15.14       15.30      1.91 o
  -6  10   8        0.23       -0.99      0.99 o
  -5  10   8        1.49       -0.82      1.01 o
  -4  10   8        2.01        2.45      1.11 o
  -3  10   8        1.28        1.51      1.02 o
  -2  10   8        1.75        2.77      1.21 o
  -1  10   8        1.36        3.02      1.04 o
   0  10   8        1.98        2.29      0.99 o
   1  10   8        4.58        2.30      1.25 o
   2  10   8        9.36        9.84      1.38 o
   3  10   8        0.01        0.24      0.95 o
   4  10   8        2.80        2.10      1.05 o
   5  10   8        3.95        5.02      1.05 o
   6  10   8        0.49        0.64      1.02 o
   7  10   8        0.57        0.21      1.00 o
   8  10   8        0.18        0.68      1.06 o
  -8  11   8        4.36        4.25      1.51 o
  -7  11   8       10.99       11.09      1.58 o
  -6  11   8        0.58        0.45      1.47 o
  -5  11   8        1.46        0.56      1.12 o
  -4  11   8        1.48        0.79      1.11 o
  -3  11   8        4.11        4.85      1.56 o
  -2  11   8        0.02       -0.21      0.95 o
  -1  11   8        1.88        0.65      1.01 o
   0  11   8        7.49        9.01      1.35 o
   1  11   8        2.16        1.43      1.02 o
   2  11   8        0.05        0.71      1.00 o
   3  11   8        0.30        0.36      1.20 o
   4  11   8        0.19        0.20      1.04 o
   5  11   8        2.68        4.19      1.06 o
   6  11   8        0.70        1.14      0.96 o
  -6  12   8        0.93       -0.27      1.15 o
  -5  12   8        0.89       -1.04      1.12 o
  -4  12   8        0.20        0.53      1.17 o
  -3  12   8        1.38        1.06      1.18 o
  -2  12   8        6.85        7.23      1.98 o
  -1  12   8        0.06        0.37      1.08 o
   0  12   8        0.48        1.02      1.10 o
   1  12   8        0.19        0.06      1.06 o
   2  12   8        1.41        1.33      1.30 o
   3  12   8        2.67        3.06      1.45 o
   4  12   8        0.45        1.52      1.40 o
 -13   1   9        1.41        2.41      1.22 o
 -12   1   9        3.84        5.00      1.66 o
 -11   1   9        7.02        9.32      1.38 o
 -10   1   9        0.86        1.87      1.01 o
  -9   1   9        3.72        3.63      1.02 o
  -8   1   9       10.50       11.82      1.27 o
  -7   1   9        5.19        7.44      1.57 o
  -6   1   9        6.76        6.05      0.86 o
  -5   1   9       33.20       30.19      1.82 o
  -4   1   9       49.71       42.41      3.60 o
  -3   1   9        4.58        6.61      1.91 o
  -2   1   9        9.95        7.97      1.92 o
  -1   1   9        0.03       -1.02      1.02 o
   0   1   9        0.82        0.68      0.81 o
   1   1   9        5.84        4.64      1.03 o
   2   1   9       13.36       14.36      1.38 o
   3   1   9       20.78       21.49      2.08 o
   4   1   9        8.04        9.85      2.47 o
   5   1   9        0.40        1.03      1.12 o
   6   1   9        0.80        1.27      0.78 o
   7   1   9        1.42        0.71      0.69 o
   8   1   9        0.96        0.75      0.99 o
   9   1   9        0.02       -0.16      0.71 o
  10   1   9        2.92        1.70      0.87 o
  11   1   9        0.44        0.39      0.84 o
 -13   2   9        0.15        0.53      1.32 o
 -12   2   9        1.70        2.77      1.15 o
 -11   2   9        2.69        0.27      1.05 o
 -10   2   9        6.95        6.49      1.23 o
  -9   2   9        0.08        0.07      1.03 o
  -8   2   9       18.13       21.99      2.17 o
  -7   2   9        6.71        8.07      1.06 o
  -6   2   9        3.93        5.67      0.86 o
  -5   2   9       15.16       14.00      1.47 o
  -4   2   9       18.28       22.50      1.78 o
  -3   2   9       33.36       33.83      3.86 o
  -2   2   9        0.26        1.11      1.40 o
  -1   2   9        5.99        3.73      1.62 o
   0   2   9        7.03        6.56      1.20 o
   1   2   9        0.18        0.38      1.12 o
   2   2   9        4.14        3.92      1.14 o
   3   2   9       53.49       52.30      3.27 o
   4   2   9        6.49        9.27      1.66 o
   5   2   9        3.32        3.67      0.88 o
   6   2   9        5.56        6.23      1.02 o
   7   2   9        2.18        2.58      0.74 o
   8   2   9        3.81        1.99      0.81 o
   9   2   9        0.16        0.70      0.77 o
  10   2   9        1.94        1.16      0.86 o
  11   2   9        0.77        0.82      0.89 o
 -12   3   9        2.22        2.14      1.14 o
 -11   3   9        1.11        1.80      1.11 o
 -10   3   9       11.93       12.24      1.48 o
  -9   3   9       56.60       67.46      2.62 o
  -8   3   9        6.69        5.84      1.10 o
  -7   3   9        9.07        9.35      2.02 o
  -6   3   9        0.19        0.32      0.78 o
  -5   3   9        7.68        9.19      1.53 o
  -4   3   9        0.41       -0.26      0.93 o
  -3   3   9        9.54       11.59      2.32 o
  -2   3   9        0.84        1.88      1.50 o
  -1   3   9        0.02        0.14      1.42 o
   0   3   9        0.20        0.71      1.49 o
   1   3   9        8.44        8.81      1.32 o
   2   3   9        8.39        6.64      1.28 o
   3   3   9        9.45        9.90      0.97 o
   4   3   9        1.86        1.67      0.83 o
   5   3   9        0.33        0.83      0.83 o
   6   3   9       11.93       14.88      1.21 o
   7   3   9       11.42       13.94      1.10 o
   8   3   9        0.00        0.60      0.76 o
   9   3   9        0.75        0.76      0.82 o
  10   3   9        0.49        0.49      0.82 o
 -12   4   9        0.04       -0.59      1.13 o
 -11   4   9        0.04       -0.64      1.08 o
 -10   4   9        9.38       11.38      1.74 o
  -9   4   9        4.16        4.92      1.61 o
  -8   4   9        0.78        0.29      0.92 o
  -7   4   9        2.18        2.25      0.96 o
  -6   4   9        5.24        4.99      1.01 o
  -5   4   9        1.42        1.98      1.46 o
  -4   4   9        8.20        7.01      2.00 o
  -3   4   9       13.91       16.35      1.57 o
  -2   4   9        0.05       -0.55      0.84 o
  -1   4   9        2.53        2.05      0.94 o
   0   4   9        4.45        6.64      1.10 o
   1   4   9        1.79        0.95      0.70 o
   2   4   9        2.53        1.05      0.74 o
   3   4   9        2.48        2.44      0.80 o
   4   4   9        1.87        3.26      0.90 o
   5   4   9        2.30        2.74      0.95 o
   6   4   9       11.63       13.31      1.15 o
   7   4   9        3.14        2.86      0.85 o
   8   4   9        0.03       -0.74      0.74 o
   9   4   9        0.17        1.24      0.87 o
  10   4   9        0.00       -0.38      0.90 o
 -11   5   9        0.53        0.95      1.17 o
 -10   5   9        1.56        0.75      1.94 o
  -9   5   9        2.39        3.47      1.22 o
  -8   5   9       14.99       14.60      2.48 o
  -7   5   9       13.99       14.11      1.54 o
  -6   5   9        0.10        0.34      0.86 o
  -5   5   9        0.03       -0.12      0.81 o
  -4   5   9        0.38        0.44      1.11 o
  -3   5   9        2.00        1.91      1.06 o
  -2   5   9        4.25        3.19      1.13 o
  -1   5   9       27.20       27.28      1.96 o
   0   5   9        5.94        6.73      1.24 o
   1   5   9        1.11       -0.27      0.93 o
   2   5   9        0.12        0.96      0.88 o
   3   5   9        3.27        3.20      0.94 o
   4   5   9        0.14       -0.26      1.14 o
   5   5   9        4.30        2.96      0.73 o
   6   5   9       23.88       25.67      1.59 o
   7   5   9        1.20       -0.11      0.88 o
   8   5   9        0.32        0.54      0.94 o
   9   5   9        4.07        3.89      1.12 o
 -11   6   9        1.54        2.39      1.32 o
 -10   6   9        0.09       -0.09      1.13 o
  -9   6   9        6.21        7.35      2.11 o
  -8   6   9        0.07        1.46      1.11 o
  -7   6   9        5.40        4.56      1.20 o
  -6   6   9       15.27       17.71      1.58 o
  -5   6   9        1.38        0.61      0.88 o
  -4   6   9        0.08        0.62      0.91 o
  -3   6   9        3.05        0.88      1.22 o
  -2   6   9       10.44       11.56      1.58 o
  -1   6   9        6.05        6.44      1.33 o
   0   6   9        0.24        0.14      1.42 o
   1   6   9       26.65       29.02      2.78 o
   2   6   9        0.15       -0.85      0.85 o
   3   6   9        1.51        1.93      1.00 o
   4   6   9        0.87        0.45      1.03 o
   5   6   9        9.27        9.73      0.93 o
   6   6   9        2.09        2.95      1.26 o
   7   6   9        2.20        4.34      1.04 o
   8   6   9        1.43        1.85      1.28 o
   9   6   9        0.16       -0.46      0.97 o
 -10   7   9        0.19        0.05      1.13 o
  -9   7   9        2.07        0.35      1.08 o
  -8   7   9       17.72       15.57      2.51 o
  -7   7   9        5.61        4.62      1.24 o
  -6   7   9        1.20        1.45      1.00 o
  -5   7   9        2.72        3.68      1.09 o
  -4   7   9        9.44        6.59      1.07 o
  -3   7   9        1.45        0.01      0.83 o
  -2   7   9        8.39        8.08      1.27 o
  -1   7   9        7.46        7.95      1.48 o
   0   7   9        1.04        0.65      1.29 o
   1   7   9        1.01        1.03      1.14 o
   2   7   9        9.64        8.72      1.52 o
   3   7   9        0.06       -0.73      0.73 o
   4   7   9        0.23        0.39      0.83 o
   5   7   9        0.13        0.10      0.89 o
   6   7   9        8.04        9.39      1.29 o
   7   7   9        0.09       -0.44      0.91 o
   8   7   9        4.05        6.22      1.83 o
  -9   8   9        1.07        1.06      1.22 o
  -8   8   9        7.82        7.23      2.41 o
  -7   8   9       12.42       10.68      1.60 o
  -6   8   9        5.31        7.31      1.41 o
  -5   8   9        0.47       -0.53      0.98 o
  -4   8   9        0.44        1.18      0.91 o
  -3   8   9        1.37        1.45      0.90 o
  -2   8   9        2.50        3.21      0.98 o
  -1   8   9        0.38        0.13      0.91 o
   0   8   9        1.15        0.97      0.84 o
   1   8   9       10.00        7.89      1.07 o
   2   8   9        6.16        3.90      0.97 o
   3   8   9        1.96        1.10      0.90 o
   4   8   9        0.11        0.06      0.89 o
   5   8   9        2.27        0.76      0.96 o
   6   8   9        0.02        0.27      0.83 o
   7   8   9        1.56        0.37      1.03 o
  -8   9   9        8.74       11.45      1.77 o
  -7   9   9        0.06       -1.67      1.67 o
  -6   9   9       12.39       11.06      1.64 o
  -5   9   9       11.91       13.38      1.53 o
  -4   9   9        2.20        2.79      1.26 o
  -3   9   9        0.81        0.67      0.99 o
  -2   9   9        2.05        0.74      0.96 o
  -1   9   9        0.25       -0.31      0.93 o
   0   9   9        0.48        0.43      1.11 o
   1   9   9        1.44        4.30      1.00 o
   2   9   9        4.19        2.32      1.01 o
   3   9   9        5.95        3.48      1.20 o
   4   9   9        0.13        1.31      0.99 o
   5   9   9        0.00        1.71      1.07 o
   6   9   9        0.01       -0.20      0.85 o
  -6  10   9       10.39       13.06      2.01 o
  -5  10   9        2.87        4.34      1.27 o
  -4  10   9        1.63        1.19      1.09 o
  -3  10   9        0.01       -0.14      1.02 o
  -2  10   9        0.00       -0.14      1.00 o
  -1  10   9        3.65        3.95      1.19 o
   0  10   9        0.01       -0.16      0.96 o
   1  10   9        3.23        4.12      1.15 o
   2  10   9        0.12        0.13      0.98 o
   3  10   9        0.00       -0.43      1.09 o
   4  10   9        4.31        3.21      1.65 o
  -2  11   9        0.04       -0.65      1.16 o
  -1  11   9        2.54        1.82      1.25 o
   0  11   9        0.10       -0.18      1.09 o
 -10   0  10       12.93       16.06      2.46 o
  -9   0  10       14.13       12.61      4.06 o
  -8   0  10        7.84       10.30      1.75 o
  -7   0  10       10.72        8.49      3.53 o
  -6   0  10        0.31        1.83      2.60 o
  -5   0  10        0.16       -2.24      2.27 o
  -4   0  10       36.68       37.78      5.16 o
  -3   0  10       31.22       40.50      5.23 o
  -2   0  10        1.34        1.62      2.46 o
  -1   0  10        5.09        4.17      2.61 o
   0   0  10       18.14       23.92      3.99 o
   1   0  10        0.07        0.28      1.26 o
   2   0  10       15.19       20.29      2.70 o
   3   0  10       21.32       27.49      3.09 o
   4   0  10       11.76        9.22      2.19 o
   5   0  10        6.67        4.30      1.91 o
   6   0  10        0.09        0.12      1.64 o
   7   0  10        1.10        0.80      1.67 o
   8   0  10        0.81        1.49      1.03 o
 -10   1  10        5.37        7.30      1.30 o
  -9   1  10        2.23        3.25      1.05 o
  -8   1  10        3.85        3.63      1.16 o
  -7   1  10        0.19       -0.26      1.00 o
  -6   1  10        0.02       -1.35      1.71 o
  -5   1  10        2.00        2.39      1.87 o
  -4   1  10        7.50        9.34      5.56 o
  -3   1  10        1.11        2.26      1.81 o
  -2   1  10       10.16       16.00      3.67 o
  -1   1  10        5.05        2.26      2.53 o
   0   1  10        2.28        1.34      1.32 o
   1   1  10        2.31        2.55      1.07 o
   2   1  10       13.07       11.92      1.42 o
   3   1  10        0.43        0.42      1.00 o
   4   1  10        1.25        2.85      1.26 o
   5   1  10        2.06        1.38      1.23 o
   6   1  10        0.56        1.35      1.21 o
   7   1  10        0.08        0.00      1.22 o
   8   1  10        6.97        9.57      0.94 o
 -10   2  10        4.98        4.99      1.33 o
  -9   2  10        0.76       -0.44      1.00 o
  -8   2  10        0.32       -0.17      0.89 o
  -7   2  10        2.90        3.66      1.69 o
  -6   2  10       12.28       10.75      1.48 o
  -5   2  10        0.00       -2.27      2.27 o
  -4   2  10        4.64        2.13      2.72 o
  -3   2  10        4.62        1.62      2.59 o
  -2   2  10        2.06        0.19      2.18 o
  -1   2  10        0.00        0.43      2.24 o
   0   2  10        2.25        3.13      1.75 o
   1   2  10        8.94       14.91      2.48 o
   2   2  10        0.07       -0.89      1.02 o
   3   2  10       10.92        9.98      1.63 o
   4   2  10        0.01        0.34      1.15 o
   5   2  10        0.08        1.65      1.20 o
   6   2  10        0.14        2.85      1.33 o
   7   2  10        0.55        2.20      1.08 o
   8   2  10        2.44        2.33      1.01 o
  -9   3  10        4.09        5.67      1.27 o
  -8   3  10        1.51        1.49      0.99 o
  -7   3  10        5.34        6.69      1.61 o
  -6   3  10        0.80       -0.03      1.17 o
  -5   3  10        3.45        3.41      1.18 o
  -4   3  10        1.44       -0.26      2.50 o
  -3   3  10       31.93       32.23      5.07 o
  -2   3  10        0.53        1.63      2.63 o
  -1   3  10        0.19        0.12      1.60 o
   0   3  10       16.01       17.74      2.69 o
   1   3  10        0.15       -1.33      1.55 o
   2   3  10        0.24        0.51      1.30 o
   3   3  10        1.98        2.56      1.22 o
   4   3  10        2.43        2.71      1.43 o
   5   3  10        0.75        1.48      1.24 o
   6   3  10        0.23       -0.03      0.84 o
   7   3  10        2.78        1.93      0.96 o
  -9   4  10        0.01       -0.74      1.07 o
  -8   4  10        2.00        1.68      1.05 o
  -7   4  10       19.76       24.27      4.64 o
  -6   4  10        4.73        6.18      2.46 o
  -5   4  10        1.86        1.07      1.71 o
  -4   4  10        2.02        2.31      1.18 o
  -3   4  10        1.31       -0.14      2.27 o
  -2   4  10       31.95       24.30      4.59 o
  -1   4  10       14.41       20.17      2.78 o
   0   4  10        0.35        0.17      1.68 o
   1   4  10        8.53        9.31      2.23 o
   2   4  10        1.20       -0.05      2.67 o
   3   4  10        0.23       -0.50      1.12 o
   4   4  10        1.55        1.07      0.82 o
   5   4  10        0.75        3.00      0.96 o
   6   4  10        0.01        1.14      0.98 o
   7   4  10        0.73       -0.60      0.94 o
  -8   5  10        9.87        6.02      1.32 o
  -7   5  10        0.08        0.57      0.93 o
  -6   5  10        3.00        2.15      1.44 o
  -5   5  10        3.45        1.63      1.36 o
  -4   5  10        0.02       -0.54      1.13 o
  -3   5  10        9.98       11.19      1.67 o
  -2   5  10        0.73        0.27      1.10 o
  -1   5  10        1.97        0.91      0.99 o
   0   5  10       17.07       16.45      1.53 o
   1   5  10        0.15       -0.29      1.14 o
   2   5  10        2.86        4.91      1.99 o
   3   5  10        1.11        0.56      1.13 o
   4   5  10        0.07        0.27      1.02 o
   5   5  10        5.44        4.58      2.14 o
   6   5  10        1.20        0.75      1.16 o
  -7   6  10        1.19        0.52      1.15 o
  -6   6  10        0.01       -1.34      1.34 o
  -5   6  10        1.93        3.30      1.55 o
  -4   6  10        1.16       -1.23      1.31 o
  -3   6  10        0.99        0.96      1.82 o
  -2   6  10        7.64        9.16      2.15 o
  -1   6  10        8.84       10.43      1.63 o
   0   6  10        4.27        1.77      1.13 o
   1   6  10        8.01        9.29      1.47 o
   2   6  10        1.16        1.22      1.10 o
   3   6  10        0.43        1.69      1.17 o
   4   6  10        0.14        0.86      1.15 o
   5   6  10        1.90        0.72      1.18 o
  -6   7  10        0.42        0.92      1.02 o
  -5   7  10        0.00       -0.52      1.45 o
  -4   7  10       10.35       15.31      2.25 o
  -3   7  10        0.47        0.96      1.46 o
  -2   7  10       13.35       11.20      1.70 o
  -1   7  10        5.14        4.34      1.41 o
   0   7  10        1.91        3.04      1.37 o
   1   7  10       10.98       10.84      1.67 o
   2   7  10        3.18        1.11      1.25 o
   3   7  10        0.09       -1.34      1.34 o
   4   7  10        1.84        2.30      1.54 o
  -4   8  10        0.06       -0.60      1.72 o
  -3   8  10        7.16        9.79      2.04 o
  -2   8  10        0.02        0.05      1.26 o
  -1   8  10        3.51        4.27      1.47 o
   0   8  10        8.68        8.65      2.03 o
   1   8  10        0.25        0.03      1.30 o
   2   8  10        1.08        1.11      1.53 o
  -5   1  11        1.55        3.39      3.04 o
  -4   1  11        1.19        3.50      2.89 o
  -3   1  11        1.39        6.94      3.19 o
  -2   1  11        4.83        5.44      3.05 o
  -1   1  11        0.02        1.52      2.64 o
   0   1  11        0.01        0.82      2.46 o
   2   1  11        1.06        0.61      1.77 o
   3   1  11        0.13       -0.55      1.16 o
  -5   2  11        0.22       -1.95      2.68 o
  -4   2  11        0.03        0.29      2.75 o
  -3   2  11        5.39        6.20      3.24 o
  -2   2  11        2.37        1.58      2.75 o
  -1   2  11        9.11        7.28      3.31 o
   0   2  11        0.85        3.41      2.87 o
   1   2  11        9.52        7.30      3.14 o
   2   2  11        3.23        1.58      2.07 o
  -4   3  11        0.01        2.13      2.81 o
  -3   3  11        2.28       -0.72      2.67 o
  -2   3  11        0.91        4.15      3.00 o
  -1   3  11        4.31        3.04      3.03 o
   0   3  11        1.63        1.17      2.82 o
   1   3  11        0.05        1.09      2.04 o
  -2   4  11        0.12        1.08      2.85 o
  -1   4  11        1.28        5.85      3.26 o
   0   4  11        2.32        3.11      3.07 o
 
